# Supplementary material for: Application of D-Crustacean Hyperglycemic Hormone Induces Peptidases Transcription and Suppresses Glycolysis-Related Transcripts in the Hepatopancreas of the Crayfish Pontastacus leptodactylus — Results of a Transcriptomic Study
Source: PLoS One. 2013 Jun 19;8(6):e65176. doi: 10.1371/journal.pone.0065176 (PMC3686806; doi:10.1371/journal.pone.0065176)
Supplement: Table S1 — Please take a look at the excel document named as Table S1. (XLSX) [file pone.0065176.s003.xlsx]

## Sheet: S1
Up in S vs N
Contig ID in TSA GAFY01000000	Blast Description	Baggerley's test:FDR p-value correction	Go terms description	Go terms accession numbers	Domains description and Interproscan accession numbers
Pastle_hepa_c8995	Threonyl-tRNA synthetase	3,21E-5	F:ATP binding; C:cytoplasm; F:threoninetRNA ligase activity; P:threonyltRNA aminoacylation	F:GO:0005524; C:GO:0005737; F:GO:0004829; P:GO:0006435	IPR002314; IPR002320; IPR004095; IPR004154; IPR006195; IPR012675; IPR012676; IPR012947; IPR018163;
Pastle_hepa_c1149	actin	4,982E-3	F:ATP binding	F:GO:0005524	IPR004000; IPR004001; IPR020902;
Pastle_hepa_c2244	crustin 2	1,488E-3	C:extracellular region; F:peptidase inhibitor activity	C:GO:0005576; F:GO:0030414	IPR008197; Signal peptide, Transmembrane domain
Pastle_hepa_c2251	proteinglycine cleavage system h mitochondrial protein	1,074E-5	C:glycine cleavage complex; P:glycine decarboxylation via glycine cleavage system	C:GO:0005960; P:GO:0019464	IPR002930; IPR011053; IPR017453; Signal peptide
Pastle_hepa_c8963	fructose 1,6-bisphosphatase	2,039E-3	P:carbohydrate metabolic process; F:phosphoric ester hydrolase activity	P:GO:0005975; F:GO:0042578	IPR000146; IPR020548;
Pastle_hepa_c5208	Glycine cleavage H-protein	1,388E-7	C:glycine cleavage complex; P:glycine catabolic process	C:GO:0005960; P:GO:0006546	IPR002930; IPR011053;
Pastle_hepa_c1592	mrna turnover protein-4 homolog	0	C:intracellular; P:ribosome biogenesis	C:GO:0005622; P:GO:0042254	IPR001790;
Pastle_hepa_c10272	n-acetyltransferase san-like isoform-2	0	F:Nacetyltransferase activity	F:GO:0008080	IPR000182; IPR016181;
Pastle_hepa_c10837	mitochondrial ribosomal protein-S18A	0	F:structural constituent of ribosome; C:ribosome; P:translation	F:GO:0003735; C:GO:0005840; P:GO:0006412	IPR001648; Signal peptide
Pastle_hepa_c17490	cytochrome-c oxidase	6,82E-4	F:cytochromec oxidase activity; C:mitochondrial respiratory chain; F:electron carrier activity	F:GO:0004129; C:GO:0005746; F:GO:0009055	IPR003177; Transmembrane domain
Pastle_hepa_c7586	zinc finger protein 346	2,833E-3	F:nucleic acid binding; F:zinc ion binding; C:intracellular	F:GO:0003676; F:GO:0008270; C:GO:0005622	IPR003604; IPR007087; IPR015880; Signal peptide
Pastle_hepa_c705	4-hydroxybenzoate mitochondrial-like	1,876E-7	F:prenyltransferase activity; C:integral to membrane	F:GO:0004659; C:GO:0016021	IPR000537; Signal peptide, Transmembrane domain
Pastle_hepa_c8536	mannose-binding protein	2,143E-3	F:carbohydrate binding	F:GO:0030246	IPR001304; IPR016186; IPR016187;
Pastle_hepa_c4038	4-hydroxybenzoate mitochondrial-like	6,68E-4	F:prenyltransferase activity; C:integral to membrane	F:GO:0004659; C:GO:0016021	IPR000537; Signal peptide, Transmembrane domain
Pastle_hepa_c11875	golgi snap receptor complex member 1-like	2,427E-8	C:Golgi membrane; C:cisGolgi network; P:ER to Golgi vesiclemediated transport; C:integral to membrane	C:GO:0000139; C:GO:0005801; P:GO:0006888; C:GO:0016021	IPR023601; Transmembrane domain
Pastle_hepa_c858	tubulin beta-2 chain	1,874E-3	F:GTP binding; C:microtubule; F:structural molecule activity; P:microtubulebased movement; P:protein polymerization; F:GTPase activity; P:GTP catabolic process	F:GO:0005525; C:GO:0005874; F:GO:0005198; P:GO:0007018; P:GO:0051258; F:GO:0003924; P:GO:0006184	IPR000217; IPR002453; IPR003008; IPR008280; IPR013838; IPR017975; IPR018316; IPR023123
Pastle_hepa_c2829	cytochrome c oxidase	5,067E-4	F:cytochromec oxidase activity	F:GO:0004129	IPR004204; Transmembrane domain
Pastle_hepa_c7890	mrna turnover protein 4-like protein	0	C:intracellular; P:ribosome biogenesis	C:GO:0005622; P:GO:0042254	IPR001790;
Pastle_hepa_c2376	phosphoglycerate mutase 1	2,548E-6	F:phosphoglycerate mutase activity; P:glycolysis	F:GO:0004619; P:GO:0006096	IPR001345; IPR005952; IPR013078;
Pastle_hepa_c8377	asparaginyl-trna synthetase	4,988E-9	F:ATP binding; C:cytoplasm; F:nucleic acid binding; F:asparaginetRNA ligase activity; P:asparaginyltRNA aminoacylation	F:GO:0005524; C:GO:0005737; F:GO:0003676; F:GO:0004816; P:GO:0006421	IPR002312; IPR004364; IPR004365; IPR004522; IPR006195; IPR012340; IPR016027; IPR018150;
Pastle_hepa_c2503	nadh dehydrogenase	3,318E-4	C:mitochondrial inner membrane; P:electron transport chain	C:GO:0005743; P:GO:0022900	IPR006885;
Pastle_hepa_c203	ubiquitin-conjugating enzyme e2	0	F:acidamino acid ligase activity	F:GO:0016881	IPR000608; IPR016135; IPR023313;
Pastle_hepa_c2280	u1 small nuclear ribonucleoprotein c	7,195E-3	F:nucleic acid binding; C:nucleus; F:zinc ion binding	F:GO:0003676; C:GO:0005634; F:GO:0008270	IPR000690; IPR003604; IPR013085;
Pastle_hepa_c8547	cystathionine gamma-lyase-like	8,169E-3	F:pyridoxal phosphate binding; F:catalytic activity	F:GO:0030170; F:GO:0003824	IPR000277; IPR015421; IPR015424; Transmembrane domain
Pastle_hepa_c1998	protein-disulfide isomerase	0	P:glycerol ether metabolic process; F:electron carrier activity; F:protein disulfide oxidoreductase activity; P:cell redox homeostasis; F:isomerase activity; C:endoplasmic reticulum	P:GO:0006662; F:GO:0009055; F:GO:0015035; P:GO:0045454; F:GO:0016853; C:GO:0005783	IPR005746; IPR005788; IPR005792; IPR012336; IPR013766; IPR017937; Signal peptide, Transmembrane domain
Pastle_hepa_c484	vesicle-trafficking protein sec22b	0	C:integral to membrane; P:vesiclemediated transport	C:GO:0016021; P:GO:0016192	IPR001388; IPR010908; IPR011012; Signal peptide, Transmembrane domain
Pastle_hepa_c1194	peptidyl-prolyl cis-trans isomerase nima-interacting 1-like	1,858E-11	F:isomerase activity; F:protein binding	F:GO:0016853; F:GO:0005515	IPR000297; IPR001202; IPR023058;
Pastle_hepa_c7682	26s proteasome regulatory complex subunit-rpn11	5,455E-4	F:protein binding	F:GO:0005515	IPR000555; IPR024969;
Pastle_hepa_c2301	kazal-type proteinase inhibitor	8,396E-4	F:serinetype endopeptidase inhibitor activity; F:protein binding	F:GO:0004867; F:GO:0005515	IPR001239; IPR002350; IPR011497;
Pastle_hepa_c8753	rna-binding protein pno1	6,649E-5	F:RNA binding	F:GO:0003723	IPR004087; IPR004088;
Pastle_hepa_c1407	checkpoint kinase-1	1,824E-11	F:ATP binding; P:protein phosphorylation; F:protein serine/threonine kinase activity; F:protein tyrosine kinase activity	F:GO:0005524; P:GO:0006468; F:GO:0004674; F:GO:0004713	IPR000719; IPR002290; IPR008271; IPR011009; IPR017441; IPR020635;
Pastle_hepa_c5661	succinate dehydrogenase	6,86E-3	F:electron carrier activity; F:ironsulfur cluster binding; P:tricarboxylic acid cycle; F:oxidoreductase activity	F:GO:0009055; F:GO:0051536; P:GO:0006099; F:GO:0016491	IPR001041; IPR004489; IPR006058; IPR009051; IPR012285; IPR012675; IPR017896; IPR017900; IPR025192;
Pastle_hepa_c13964	single-stranded dna-binding mitochondrial-like	0	F:singlestranded DNA binding; P:DNA replication	F:GO:0003697; P:GO:0006260	IPR000424; IPR011344; IPR012340; IPR016027
Pastle_hepa_c722	dehydrogenase reductase small dehydrogenase/reductase family member-11-like	9,209E-11	P:metabolic process; F:oxidoreductase activity; F:nucleotide binding	P:GO:0008152; F:GO:0016491; F:GO:0000166	IPR002198; IPR002347; IPR016040; IPR020904;
Pastle_hepa_c17721	mutt/nudix hydrolase	5,181E-7	F:hydrolase activity	F:GO:0016787	IPR000086; IPR015797; IPR020084; IPR020476; Signal peptide, Transmembrane domain
Pastle_hepa_c1991	26s protease regulatory subunit-6a	4,774E-7	F:nucleosidetriphosphatase activity; F:ATP binding; C:cytoplasm; P:protein catabolic process	F:GO:0017111; F:GO:0005524; C:GO:0005737; P:GO:0030163	IPR003593; IPR003959; IPR003960; IPR005937;
Pastle_hepa_c12209	isocitrate dehydrogenase	0	F:isocitrate dehydrogenase (NADP+) activity; P:isocitrate metabolic process; P:oxidationreduction process; F:magnesium ion binding; F:NAD binding	F:GO:0004450; P:GO:0006102; P:GO:0055114; F:GO:0000287; F:GO:0051287	IPR004790; IPR019818; IPR024084; Signal peptide
Pastle_hepa_c3781	kruppel-like protein-1	0	F:zinc ion binding; F:nucleic acid binding; C:intracellular	F:GO:0008270; F:GO:0003676; C:GO:0005622	IPR007087; IPR013087; IPR015880;
Pastle_hepa_c6712	Reberse and Riddiford domain-containing cuticle protein	2,982E-3	F:structural constituent of cuticle	F:GO:0042302	IPR000618; Signal peptide
Pastle_hepa_c21335	tetratricopeptide repeat protein 9c	8,333E-5	F:protein binding	F:GO:0005515	IPR011990; IPR013026; IPR019734; IPR023566; Transmembrane domain
Pastle_hepa_c830	2-phosphoglycerate dehydratase	1,882E-4	C:phosphopyruvate hydratase complex; F:magnesium ion binding; F:phosphopyruvate hydratase activity; P:glycolysis	C:GO:0000015; F:GO:0000287; F:GO:0004634; P:GO:0006096	IPR000941; IPR020809; IPR020810;
Pastle_hepa_c4611	rrna 2 -o-methyltransferase	9,273E-7	F:RNA binding; P:rRNA processing; P:tRNA processing; F:methyltransferase activity	F:GO:0003723; P:GO:0006364; P:GO:0008033; F:GO:0008168	IPR000692; IPR020813;
Pastle_hepa_c1702	Chitin binding domain-containing cuticle protein	0	C:extracellular region; P:chitin metabolic process; F:chitin binding	C:GO:0005576; P:GO:0006030; F:GO:0008061	IPR002557; Signal peptide, Transmembrane domain
Pastle_hepa_c18473	serine proteinase inhibitor 8	9,095E-9	F:serinetype endopeptidase inhibitor activity	F:GO:0004867	IPR000215; IPR023795; IPR023796; Signal peptide, Transmembrane domain
Pastle_hepa_c3241	2-phospho-d-glycerate hydro-lyase	0	C:phosphopyruvate hydratase complex; F:magnesium ion binding; F:phosphopyruvate hydratase activity; P:glycolysis	C:GO:0000015; F:GO:0000287; F:GO:0004634; P:GO:0006096	IPR000941; IPR020809; IPR020810; IPR020811; ,
Pastle_hepa_c6282	lysyl-trna synthetase	0	F:lysinetRNA ligase activity; F:ATP binding; P:lysyltRNA aminoacylation; C:cytoplasm; F:nucleic acid binding	F:GO:0004824; F:GO:0005524; P:GO:0006430; C:GO:0005737; F:GO:0003676	IPR002313; IPR004364; IPR004365; IPR006195; IPR012340; IPR016027; IPR018149; IPR018150;
Pastle_hepa_c223	magnesium transporter protein-1-like	0	P:cell redox homeostasis	P:GO:0045454	IPR006844; IPR012336; IPR013766; IPR021149; Signal peptide, Transmembrane domain
Pastle_hepa_c2801	arginyl-trna cytoplasmic-like	1,281E-4	F:argininetRNA ligase activity; F:ATP binding; C:cytoplasm; P:arginyltRNA aminoacylation	F:GO:0004814; F:GO:0005524; C:GO:0005737; P:GO:0006420	IPR001278; IPR001412; IPR005148; IPR008909; IPR009080; IPR014729; IPR015945;
Pastle_hepa_c1049	small nuclear ribonucleoprotein-f	0	C:nucleus; P:RNA processing	C:GO:0005634; P:GO:0006396	IPR001163; IPR006649; IPR010920; IPR016487;
Pastle_hepa_c2441	cytosolic fe-s cluster assembly factor-nubp1-like	5,256E-3	F:ATP binding	F:GO:0005524	IPR000808; IPR019591;
Pastle_hepa_c16376	atp synthase mitochondrial f1 complex assembly factor-1	4,788E-3	C:mitochondrion; P:protein complex assembly	C:GO:0005739; P:GO:0006461	IPR010591
Pastle_hepa_c542	peritrophin	6,308E-3	C:extracellular region; P:chitin metabolic process; F:chitin binding	C:GO:0005576; P:GO:0006030; F:GO:0008061	IPR002557;
Pastle_hepa_c1163	No BLAST annotation	1,898E-3
Pastle_hepa_c207	40s ribosomal protein-s2	0	F:structural constituent of ribosome; P:translation; C:small ribosomal subunit; F:RNA binding	F:GO:0003735; P:GO:0006412; C:GO:0015935; F:GO:0003723	IPR000851; IPR005324; IPR005711; IPR013810; IPR014720; IPR014721; IPR018192; IPR020568;
Pastle_hepa_c16826	No BLAST annotation	1,8E-3
Pastle_hepa_c26776	No BLAST annotation	3,785E-6
Pastle_hepa_c13123	C-reactive protein 1.4	5,373E-3	F:metal ion binding; C:extracellular region	F:GO:0046872; C:GO:0005576	IPR001759; IPR008985; IPR013320; Signal peptide
Pastle_hepa_c4200	No BLAST annotation	1,537E-3
Pastle_hepa_c12619	No BLAST annotation	0
Pastle_hepa_c10924	No BLAST annotation	5,577E-3
Pastle_hepa_c4350	No BLAST annotation	4,099E-5
Pastle_hepa_c2575	crustin 1	2,196E-3	F:peptidase inhibitor activity; C:extracellular region; P:negative regulation of peptidase activity	F:GO:0030414; C:GO:0005576; P:GO:0010466
Pastle_hepa_c2064	No BLAST annotation	3,613E-5
Pastle_hepa_c14915	Bystin	0			IPR007955;
Pastle_hepa_c6665	No BLAST annotation	4,69E-4
Pastle_hepa_c15006	No BLAST annotation	2,254E-6
Pastle_hepa_c11612	No BLAST annotation	1,594E-9
Pastle_hepa_c10405	No BLAST annotation	2,116E-13
Pastle_hepa_c13694	Glutamyl-prolyl-tRNA synthetase isoform B	1,584E-4	P:tRNA aminoacylation for protein translation; F:prolinetRNA ligase activity; F:nucleotide binding; C:cytoplasm; P:translation; F:ATP binding; P:prolyltRNA aminoacylation; F:aminoacyltRNA ligase activity; F:ligase activity, forming aminoacyltRNA and related compounds; P:tRNA aminoacylation; P:glutamyltRNA aminoacylation; C:aminoacyltRNA synthetase multienzyme complex; F:glutamatetRNA ligase activ…	P:GO:0006418; F:GO:0004827; F:GO:0000166; C:GO:0005737; P:GO:0006412; F:GO:0005524; P:GO:0006433; F:GO:0004812; F:GO:0016876; P:GO:0043039; P:GO:0006424; C:GO:0017101; F:GO:0004818	Signal peptide, Transmembrane domain
Pastle_hepa_c8804	No BLAST annotation	6,631E-6
Pastle_hepa_c388	armet-like protein	1,881E-11			IPR018247; IPR019345; Signal peptide
Pastle_hepa_c2241	No BLAST annotation	3,17E-4
Pastle_hepa_c6698	No BLAST annotation	3,798E-12
Pastle_hepa_c6831	No BLAST annotation	6,017E-10
Pastle_hepa_c1384	No BLAST annotation	4,795E-4
Pastle_hepa_c12404	No BLAST annotation	2,562E-3
Pastle_hepa_c4885	mitochondrial ribosomal protein-l54	4,399E-3	C:ribosome	C:GO:0005840	IPR013870
Pastle_hepa_c3755	No BLAST annotation	2,56E-5
Pastle_hepa_c3808	No BLAST annotation	0
Pastle_hepa_c15335	No BLAST annotation	0
Pastle_hepa_c24868	No BLAST annotation	1,183E-5
Pastle_hepa_c1493	probable small nuclear ribonucleoprotein sm d1-like	0	F:nucleic acid binding; C:ribonucleoprotein complex	F:GO:0003676; C:GO:0030529	IPR001163; IPR006649; IPR010920; Signal peptide
Pastle_hepa_c2467	No BLAST annotation	1,298E-4
Pastle_hepa_c3138	adenylate kinase 2	3,219E-11	P:nucleobasecontaining compound metabolic process; F:ATP binding; F:nucleobasecontaining compound kinase activity; P:nucleotide phosphorylation; F:phosphotransferase activity, phosphate group as acceptor; F:nucleotide kinase activity; F:adenylate kinase activity; F:transferase activity; P:nucleotide biosynthetic process; P:phosphorylation; C:cytoplasm; F:kinase activity; C:mitochondrion; F:nucleo…	P:GO:0006139; F:GO:0005524; F:GO:0019205; P:GO:0046939; F:GO:0016776; F:GO:0019201; F:GO:0004017; F:GO:0016740; P:GO:0009165; P:GO:0016310; C:GO:0005737; F:GO:0016301; C:GO:0005739; F:GO:0000166; C:GO:0005758	Signal peptide, Transmembrane domain
Pastle_hepa_c6808	dead box atp-dependent rna helicase	0	F:helicase activity; F:nucleic acid binding; F:ATP binding; F:ATPdependent helicase activity; F:hydrolase activity; F:nucleotide binding	F:GO:0004386; F:GO:0003676; F:GO:0005524; F:GO:0008026; F:GO:0016787; F:GO:0000166
Pastle_hepa_c8099	rna polymerase i-specific transcription initiation factor-rrn3-like	3,148E-3			IPR007991
Pastle_hepa_c12481	anti-lipopolysaccharide factor-isoform-6	9,365E-6			IPR024509; IPR024716
Pastle_hepa_c8531	WD repeats and SOF1 domain containing-like	0	F:transferase activity; P:histone acetylation; ; F:histone acetyltransferase activity	F:GO:0016740; P:GO:0016573; N:GO:0008415; F:GO:0004402
Pastle_hepa_c1663	No BLAST annotation	5,583E-3
Pastle_hepa_c4815	No BLAST annotation	2,951E-7
Pastle_hepa_c2535	cystathionine beta-lyase	9,389E-6	P:cellular amino acid metabolic process; F:catalytic activity; F:pyridoxal phosphate binding; F:lyase activity	P:GO:0006520; F:GO:0003824; F:GO:0030170; F:GO:0016829	Signal peptide
Pastle_hepa_c8336	No BLAST annotation	0
Pastle_hepa_c10732	No BLAST annotation	4,107E-7
Pastle_hepa_c6868	mitochondrial import inner membrane translocase subunit-tim17	7,189E-3	C:integral to membrane; C:membrane; C:mitochondrial inner membrane; P:protein transport; F:protein transporter activity; P:intracellular protein transport; C:mitochondrial inner membrane presequence translocase complex; F:PPbondhydrolysisdriven protein transmembrane transporter activity	C:GO:0016021; C:GO:0016020; C:GO:0005743; P:GO:0015031; F:GO:0008565; P:GO:0006886; C:GO:0005744; F:GO:0015450	IPR003397; Transmembrane domain
Pastle_hepa_c6117	No BLAST annotation	2,194E-6
Pastle_hepa_c26754	No BLAST annotation	1,121E-3
Pastle_hepa_c406	small nuclear ribonucleoprotein-associated protein-b	2,905E-4			IPR001163; IPR006649; IPR010920; IPR017131;
Pastle_hepa_c16627	No BLAST annotation	1,304E-6
Pastle_hepa_c4554	No BLAST annotation	1,874E-3
Pastle_hepa_c18093	No BLAST annotation	0
Pastle_hepa_c4516	Maelstrom domain-containing protein	3,772E-3	P:translational initiation; P:translation; F:translation initiation factor activity	P:GO:0006413; P:GO:0006412; F:GO:0003743	Signal peptide
Pastle_hepa_c383	nadh-ubiquinone dehydrogenase	4,44E-3			Transmembrane domain
Pastle_hepa_c10603	No BLAST annotation	5,239E-9
Pastle_hepa_c25	No BLAST annotation	6,159E-4
Pastle_hepa_c11773	No BLAST annotation	9,678E-3
Pastle_hepa_c8356	No BLAST annotation	0
Pastle_hepa_c1372	leucine-rich transmembrane protein	2,982E-3	F:hydrolase activity; C:integral to membrane; F:phosphoprotein phosphatase activity	F:GO:0016787; C:GO:0016021; F:GO:0004721
Pastle_hepa_c12330	No BLAST annotation	4,44E-3
Pastle_hepa_c3616	pre-rrna-processing protein tsr2 homolog	4,662E-10	P:rRNA processing	P:GO:0006364	IPR019398;
Pastle_hepa_c15251	zinc finger protein 513	6,198E-3	F:nucleic acid binding; F:zinc ion binding; C:intracellular; F:DNA binding; C:nucleus; P:response to stimulus; P:retina development in cameratype eye; P:regulation of transcription, DNAdependent; F:metal ion binding; P:visual perception	F:GO:0003676; F:GO:0008270; C:GO:0005622; F:GO:0003677; C:GO:0005634; P:GO:0050896; P:GO:0060041; P:GO:0006355; F:GO:0046872; P:GO:0007601
Pastle_hepa_c16131	No BLAST annotation	2,963E-9
Pastle_hepa_c8150	No BLAST annotation	0
Pastle_hepa_c7514	Transmembrane protein C5orf28-like	0			IPR026572; Signal peptide, Transmembrane domain
Pastle_hepa_c12671	60s ribosomal protein-l30 isolog	5,598E-3	P:ribosome biogenesis	P:GO:0042254	IPR000988; IPR023441; IPR024546
Pastle_hepa_c5174	No BLAST annotation	9,596E-8
Pastle_hepa_c15417	gtp-binding protein	8,676E-8	F:GTP binding; F:nucleic acid binding; P:small GTPase mediated signal transduction; F:zinc ion binding; C:intracellular; F:nucleotide binding	F:GO:0005525; F:GO:0003676; P:GO:0007264; F:GO:0008270; C:GO:0005622; F:GO:0000166	Signal peptide, Transmembrane domain
Pastle_hepa_c3365	No BLAST annotation	1,329E-6
Pastle_hepa_c73	cytosolic juvenile hormone binding protein subunit	7,665E-8
Pastle_hepa_c19108	No BLAST annotation	4,345E-5
Pastle_hepa_c6884	sox6 leucine zipper binding protein isoform 1	8,664E-4
Pastle_hepa_c9927	No BLAST annotation	1,014E-4
Pastle_hepa_c14538	No BLAST annotation	4,94E-3
Pastle_hepa_c539	No BLAST annotation	5,045E-11
Pastle_hepa_c8047	mitochondrial ribosomal protein-l13	7,757E-4	F:structural constituent of ribosome; P:translation; C:ribosome	F:GO:0003735; P:GO:0006412; C:GO:0005840	Signal peptide
Pastle_hepa_c4975	No BLAST annotation	5,415E-5
Pastle_hepa_c11950	No BLAST annotation	8,556E-4
Pastle_hepa_c228	No BLAST annotation	9,232E-14
Pastle_hepa_c12849	No BLAST annotation	1,843E-4
Pastle_hepa_c7234	No BLAST annotation	1,005E-3
Pastle_hepa_c1145	ribosome-attached membrane protein-4	0			IPR010580; Transmembrane domain
Pastle_hepa_c3713	No BLAST annotation	4,265E-3
Pastle_hepa_c6711	No BLAST annotation	2,829E-5
Pastle_hepa_c5744	No BLAST annotation	6,355E-3
Pastle_hepa_c754	small nuclear ribonucleoprotein sm-d2-like	2,343E-14	F:nucleic acid binding; C:ribonucleoprotein complex	F:GO:0003676; C:GO:0030529	IPR001163; IPR006649; IPR010920;
Pastle_hepa_c435	cytochrome c oxidase subunit-iv	0	F:cytochromec oxidase activity	F:GO:0004129
Pastle_hepa_c8936	u6 snrna-associated sm-like protein lsm3	2,35E-7	C:catalytic step 2 spliceosome; P:mRNA processing; C:ribonucleoprotein complex; C:U4/U6 x U5 trisnRNP complex; P:exonucleolytic nucleartranscribed mRNA catabolic process involved in deadenylationdependent decay; C:nucleus; P:RNA splicing; P:mRNA metabolic process; P:RNA metabolic process; F:RNA binding; F:U6 snRNA 3'end binding; C:spliceosomal complex; P:nuclear mRNA splicing, via spliceosome; F:…	C:GO:0071013; P:GO:0006397; C:GO:0030529; C:GO:0046540; P:GO:0043928; C:GO:0005634; P:GO:0008380; P:GO:0016071; P:GO:0016070; F:GO:0003723; F:GO:0030629; C:GO:0005681; P:GO:0000398; F:GO:0005515; P:GO:0000288; C:GO:0005829	IPR001163; IPR006649; IPR010920;
Pastle_hepa_c6708	dihydrolipoyl mitochondrial-like protein	7,195E-3	P:oxidationreduction process; P:cell redox homeostasis; F:oxidoreductase activity; C:cytoplasm; F:dihydrolipoyl dehydrogenase activity; F:flavin adenine dinucleotide binding	P:GO:0055114; P:GO:0045454; F:GO:0016491; C:GO:0005737; F:GO:0004148; F:GO:0050660
Pastle_hepa_c900	No BLAST annotation	0
Pastle_hepa_c175	No BLAST annotation	1,169E-3
Pastle_hepa_c13079	No BLAST annotation	3,891E-3	C:ribonucleoprotein complex; P:ribosome biogenesis; C:ribosome; C:intracellular	C:GO:0030529; P:GO:0042254; C:GO:0005840; C:GO:0005622	PD968187 (PRODOM),
Pastle_hepa_c4607	NADH dehydrogenase 1 beta subcomplex subunit 6	0			IPR019174; Transmembrane domain
Pastle_hepa_c7043	mitochondrial ribosomal protein-l40	9,064E-3	C:ribosome; F:structural constituent of ribosome; P:translation; C:mitochondrial large ribosomal subunit	C:GO:0005840; F:GO:0003735; P:GO:0006412; C:GO:0005762	IPR019192;
Pastle_hepa_c23771	No BLAST annotation	5,156E-3
Pastle_hepa_c351	No BLAST annotation	1,958E-13
Pastle_hepa_c10372	pih1 domain-containing protein-1	9,389E-6			IPR012981;
Pastle_hepa_c2745	carrier protein	9,583E-3	C:integral to membrane; C:membrane; P:transport	C:GO:0016021; C:GO:0016020; P:GO:0006810	IPR018108; IPR023395;
Pastle_hepa_c2991	No BLAST annotation	1,643E-3
DOWN in S vs N
Contig ID in TSA GAFY01000000	Blast Description	Baggerley's test:FDR p-value correction	Go terms description	Go terms accession numbers	Domains description and Interproscan accession numbers
Pastle_hepa_c264	cellulase	7,9E-3	P:carbohydrate metabolic process; F:catalytic activity	P:GO:0005975; F:GO:0003824	IPR001701; IPR008928; IPR012341; IPR018221;
Pastle_hepa_c946	alpha-glucosidase	9,389E-6	P:carbohydrate metabolic process; F:catalytic activity; F:carbohydrate binding	P:GO:0005975; F:GO:0003824; F:GO:0030246	IPR000322; IPR011013; IPR017853;
Pastle_hepa_c1085	cellulase	1,874E-3	P:carbohydrate metabolic process; F:catalytic activity	P:GO:0005975; F:GO:0003824	IPR001701; IPR008928; IPR012341;
Pastle_hepa_c129	cellulase	3,341E-4	P:carbohydrate metabolic process; F:catalytic activity	P:GO:0005975; F:GO:0003824	IPR001701; IPR008928; IPR012341;
Pastle_hepa_c126	endo beta-glucanase	8,042E-3	P:carbohydrate metabolic process; F:catalytic activity	P:GO:0005975; F:GO:0003824	IPR001701; IPR008928; IPR012341;
Pastle_hepa_c67	lipopolysaccharide and beta-glucan binding protein	8,511E-5	P:carbohydrate metabolic process	P:GO:0005975	IPR000757; IPR008985; IPR013320; Signal peptide, Transmembrane domain
Pastle_hepa_c262	alpha-l-fucoside fucohydrolase	3,784E-4	F:alphaLfucosidase activity; F:cation binding; P:fucose metabolic process	F:GO:0004560; F:GO:0043169; P:GO:0006004	IPR000933; IPR013781; IPR016286; IPR017853;
Pastle_hepa_c44	chitinase	1,487E-13	C:extracellular region; F:chitin binding; F:chitinase activity; P:chitin catabolic process; F:cation binding	C:GO:0005576; F:GO:0008061; F:GO:0004568; P:GO:0006032; F:GO:0043169	IPR001223; IPR001579; IPR002557; IPR011583; IPR013781; IPR017853;
Pastle_hepa_c2277	Peptidase M13, neprilysin	4,478E-5	F:metalloendopeptidase activity; P:proteolysis	F:GO:0004222; P:GO:0006508	IPR000718; IPR008753; IPR018497; IPR024079; Transmembrane domain
Pastle_hepa_c4118	cadherin-related family member 2-like	9,592E-9	F:RNA binding; F:RNAdirected DNA polymerase activity; P:RNAdependent DNA replication	F:GO:0003723; F:GO:0003964; P:GO:0006278	IPR000477; Signal peptide, Transmembrane domain
Pastle_hepa_c11382	tyrosine recombinase	9,011E-8
Pastle_hepa_c3752	sialin	6,819E-51	C:integral to membrane; P:transmembrane transport	C:GO:0016021; P:GO:0055085	IPR011701; IPR016196; IPR020846; Signal peptide, Transmembrane domain
Pastle_hepa_c162	von Willebrand factor A domain-containing protein-7	1,539E-10	F:protein binding	F:GO:0005515	IPR003961; IPR013783;
Pastle_hepa_c12580	chondroitin 4-sulfotransferase	6,639E-18	F:sulfotransferase activity; C:integral to membrane; P:carbohydrate biosynthetic process	F:GO:0008146; C:GO:0016021; P:GO:0016051	IPR005331; IPR018011;
Pastle_hepa_c1582	3-hydroxybutyrate dehydrogenase	1,987E-10	P:metabolic process; F:oxidoreductase activity; F:nucleotide binding	P:GO:0008152; F:GO:0016491; F:GO:0000166	IPR002198; IPR002347; IPR016040; Transmembrane domain
Pastle_hepa_c2958	retinol dehydrogenase-13-like	2,162E-5	P:metabolic process; F:oxidoreductase activity; F:nucleotide binding	P:GO:0008152; F:GO:0016491; F:GO:0000166	IPR002198; IPR002347; IPR016040; Signal peptide, Transmembrane domain
Pastle_hepa_c480	endoribonuclease-like protein	2,669E-3	F:scavenger receptor activity; P:immune response; F:polysaccharide binding	F:GO:0005044; P:GO:0006955; F:GO:0030247	IPR001212; IPR018998; Signal peptide ,
Pastle_hepa_c5493	vitelline membrane outer layer protein-1 homolog	9,924E-103	P:vitelline membrane formation	P:GO:0030704	IPR005515; Signal peptide, Transmembrane domain
Pastle_hepa_c13249	transcription factor HNF-4 homolog	3,665E-3	F:sequencespecific DNA binding transcription factor activity; F:steroid hormone receptor activity; C:nucleus; P:steroid hormone mediated signaling pathway	F:GO:0003700; F:GO:0003707; C:GO:0005634; P:GO:0043401	IPR000536; IPR008946;
Pastle_hepa_c3412	AMP-dependent synthetase/ligase	1,808E-5	F:catalytic activity; P:metabolic process	F:GO:0003824; P:GO:0008152	IPR000873; IPR020845; IPR025110; Signal peptide
Pastle_hepa_c43	chitinase	2,738E-12	C:extracellular region; F:chitin binding; F:chitinase activity; P:chitin catabolic process; F:cation binding	C:GO:0005576; F:GO:0008061; F:GO:0004568; P:GO:0006032; F:GO:0043169	IPR001223; IPR001579; IPR002557; IPR011583; IPR013781; IPR017853; Signal peptide, Transmembrane domain
Pastle_hepa_c1906	Immunoglobulin-like	1,488E-6	F:protein binding	F:GO:0005515	IPR003598; IPR003599; IPR007110; IPR013098; IPR013783; Signal peptide, Transmembrane domain
Pastle_hepa_c10201	No BLAST annotation	2,06E-3
Pastle_hepa_c1086	No BLAST annotation	1,001E-6
Pastle_hepa_c10933	No BLAST annotation	6,183E-3
Pastle_hepa_c11661	cathepsin c	1,126E-9	P:proteolysis; F:hydrolase activity; F:cysteinetype peptidase activity; F:peptidase activity; F:cysteinetype endopeptidase activity	P:GO:0006508; F:GO:0016787; F:GO:0008234; F:GO:0008233; F:GO:0004197
Pastle_hepa_c11935	No BLAST annotation	2,254E-6
Pastle_hepa_c1250	polysaccharide lyase family 8	6,639E-18	F:carbonoxygen lyase activity, acting on polysaccharides; F:carbohydrate binding; P:carbohydrate metabolic process; F:catalytic activity; F:lyase activity; C:extracellular region	F:GO:0016837; F:GO:0030246; P:GO:0005975; F:GO:0003824; F:GO:0016829; C:GO:0005576
Pastle_hepa_c12854	No BLAST annotation	8,626E-3
Pastle_hepa_c1294	No BLAST annotation	2,567E-3
Pastle_hepa_c1319	ecdysteroid-regulated protein	1,564E-5			IPR003172; IPR014756; Signal peptide
Pastle_hepa_c1359	luciferin 2-monooxygenase non-catalytic subunit	3,659E-5	F:receptor activity	F:GO:0004872	Signal peptide, Transmembrane domain
Pastle_hepa_c14857	No BLAST annotation	1,643E-3
Pastle_hepa_c1528	No BLAST annotation	1,177E-3
Pastle_hepa_c15830	No BLAST annotation	1,406E-6
Pastle_hepa_c1610	cellulase	3,145E-7	F:hydrolase activity, hydrolyzing Oglycosyl compounds; P:carbohydrate metabolic process; F:catalytic activity; F:cellulase activity; F:hydrolase activity; P:metabolic process; F:hydrolase activity, acting on glycosyl bonds	F:GO:0004553; P:GO:0005975; F:GO:0003824; F:GO:0008810; F:GO:0016787; P:GO:0008152; F:GO:0016798
Pastle_hepa_c1689	deoxyribonuclease i	1,295E-6	F:metal ion binding; F:nucleic acid binding; F:hydrolase activity; F:endonuclease activity; F:deoxyribonuclease I activity	F:GO:0046872; F:GO:0003676; F:GO:0016787; F:GO:0004519; F:GO:0004530
Pastle_hepa_c17504	No BLAST annotation	7,094E-3
Pastle_hepa_c1850	wd repeat-containing protein 87	6,506E-4			Signal peptide
Pastle_hepa_c202	No BLAST annotation	2,657E-5
Pastle_hepa_c20678	No BLAST annotation	1,648E-4
Pastle_hepa_c2184	No BLAST annotation	2,185E-3
Pastle_hepa_c22753	No BLAST annotation	2,984E-10
Pastle_hepa_c2664	No BLAST annotation	2,42E-6
Pastle_hepa_c2687	cytochrome P450 CYP379A1	4,349E-24	F:heme binding; F:iron ion binding; C:membrane; F:electron carrier activity; P:oxidationreduction process; F:aromatase activity; C:microsome; F:oxidoreductase activity; C:endoplasmic reticulum membrane; F:metal ion binding; C:endoplasmic reticulum; F:monooxygenase activity; F:arachidonic acid 11,12epoxygenase activity; F:arachidonic acid 14,15epoxygenase activity; P:epoxygenase P450 pathway; P:ar…	F:GO:0020037; F:GO:0005506; C:GO:0016020; F:GO:0009055; P:GO:0055114; F:GO:0070330; C:GO:0005792; F:GO:0016491; C:GO:0005789; F:GO:0046872; C:GO:0005783; F:GO:0004497; F:GO:0008405; F:GO:0008404; P:GO:0019373; P:GO:0019369; F:GO:0071614; P:GO:0001523; F:GO:0003958; F:GO:0008392; P:GO:0043651; F:GO:0016712; P:GO:0014070; F:GO:0016705	Signal peptide
Pastle_hepa_c2784	No BLAST annotation	7,729E-4
Pastle_hepa_c2869	ricin-type beta-trefoil lectin domain protein	4,366E-45			Signal peptide, Transmembrane domain
Pastle_hepa_c2908	arylsulfatase b	1,8E-3	P:metabolic process; F:catalytic activity; F:sulfuric ester hydrolase activity	P:GO:0008152; F:GO:0003824; F:GO:0008484
Pastle_hepa_c3153	No BLAST annotation	1,775E-8
Pastle_hepa_c3167	3-hydroxybutyrate dehydrogenase type 2	1,14E-7	P:oxidationreduction process; F:binding; F:oxidoreductase activity; P:metabolic process; F:catalytic activity; F:3hydroxybutyrate dehydrogenase activity; F:oxidoreductase activity, acting on the CHCH group of donors, NAD or NADP as acceptor; P:iron ion homeostasis; C:cytoplasm; P:siderophore biosynthetic process; P:heme metabolic process	P:GO:0055114; F:GO:0005488; F:GO:0016491; P:GO:0008152; F:GO:0003824; F:GO:0003858; F:GO:0016628; P:GO:0055072; C:GO:0005737; P:GO:0019290; P:GO:0042168
Pastle_hepa_c32	No BLAST annotation	8,332E-7
Pastle_hepa_c3345	alpha glucosidase	5,171E-11	F:carbohydrate binding; F:hydrolase activity; F:alphaglucosidase activity; P:carbohydrate metabolic process; F:catalytic activity; F:hydrolase activity, hydrolyzing Oglycosyl compounds; P:metabolic process; F:maltose alphaglucosidase activity; F:hydrolase activity, acting on glycosyl bonds	F:GO:0030246; F:GO:0016787; F:GO:0004558; P:GO:0005975; F:GO:0003824; F:GO:0004553; P:GO:0008152; F:GO:0032450; F:GO:0016798	Signal peptide, Transmembrane domain
Pastle_hepa_c3589	No BLAST annotation	8,93E-3
Pastle_hepa_c4228	reverse transcriptase	1,159E-14	F:RNA binding; P:RNAdependent DNA replication; F:RNAdirected DNA polymerase activity; F:zinc ion binding; C:intracellular	F:GO:0003723; P:GO:0006278; F:GO:0003964; F:GO:0008270; C:GO:0005622
Pastle_hepa_c4280	nose resistant to fluoxetine family member (nrf-6)-like	1,957E-7	F:transferase activity, transferring acyl groups other than aminoacyl groups	F:GO:0016747	IPR002656; Transmembrane domain
Pastle_hepa_c4818	No BLAST annotation	2,949E-13
Pastle_hepa_c506	No BLAST annotation	5,3E-5
Pastle_hepa_c5302	alpha glucosidase	1,301E-10	F:carbohydrate binding; F:hydrolase activity; F:alphaglucosidase activity; P:carbohydrate metabolic process; F:catalytic activity; F:hydrolase activity, hydrolyzing Oglycosyl compounds; P:metabolic process; F:maltose alphaglucosidase activity; F:hydrolase activity, acting on glycosyl bonds	F:GO:0030246; F:GO:0016787; F:GO:0004558; P:GO:0005975; F:GO:0003824; F:GO:0004553; P:GO:0008152; F:GO:0032450; F:GO:0016798	Signal peptide, Transmembrane domain
Pastle_hepa_c5400	No BLAST annotation	1,839E-13
Pastle_hepa_c616	gamma-interferon-inducible lysosomal thiol reductase	1,431E-4			IPR004911; Signal peptide
Pastle_hepa_c6345	No BLAST annotation	2,931E-3
Pastle_hepa_c6496	No BLAST annotation	4,406E-3
Pastle_hepa_c6940	No BLAST annotation	3,587E-7
Pastle_hepa_c7549	No BLAST annotation	2,982E-3
Pastle_hepa_c7678	No BLAST annotation	4,19E-8
Pastle_hepa_c7885	No BLAST annotation	3,25E-3
Pastle_hepa_c9864	No BLAST annotation	2,537E-3
UP in L vs S
Contig ID in TSA GAFY01000000	Blast Description	Baggerley's test:FDR p-value correction	Go terms description	Go terms accession numbers	Domains description and Interproscan accession numbers
Pastle_hepa_c10062	No BLAST annotation	6,068E-7
Pastle_hepa_c10187	aminopeptidase n-like	6,658E-8	P:proteolysis; F:metallopeptidase activity; F:zinc ion binding	P:GO:0006508; F:GO:0008237; F:GO:0008270	IPR001930; IPR014782;
Pastle_hepa_c1028	No BLAST annotation	1,614E-4
Pastle_hepa_c10841	cyclin dependent kinase 8	9,119E-4	F:ATP binding; P:protein phosphorylation; F:protein serine/threonine kinase activity; F:protein tyrosine kinase activity	F:GO:0005524; P:GO:0006468; F:GO:0004674; F:GO:0004713	IPR000719; IPR002290; IPR008271; IPR011009; IPR017441; IPR020635;
Pastle_hepa_c1151	alkaline phosphatase	7,285E-13	P:metabolic process; F:phosphatase activity	P:GO:0008152; F:GO:0016791	IPR001952; IPR017849; IPR017850;
Pastle_hepa_c12366	No BLAST annotation	1,786E-3
Pastle_hepa_c12429	No BLAST annotation	1,417E-3
Pastle_hepa_c13500	No BLAST annotation	5,507E-5
Pastle_hepa_c1532	No BLAST annotation	3,653E-3
Pastle_hepa_c21370	No BLAST annotation	2,719E-3
Pastle_hepa_c2289	No BLAST annotation	3,066E-4
Pastle_hepa_c2366	palmitoyl-protein thioesterase 1	5,863E-11	P:cellular protein modification process; F:palmitoyl(protein) hydrolase activity	P:GO:0006464; F:GO:0008474	IPR002472;
Pastle_hepa_c2857	No BLAST annotation	8,044E-4
Pastle_hepa_c2869	ricin-type beta-trefoil lectin domain protein	9,113E-4			Signal peptide, Transmembrane domain
Pastle_hepa_c3270	No BLAST annotation	4,35E-5
Pastle_hepa_c3281	phenazine biosynthesis-like domain-containing protein-1	5,567E-5	F:catalytic activity; P:biosynthetic process	F:GO:0003824; P:GO:0009058	IPR003719;
Pastle_hepa_c3361	mitochondrial glutaredoxin	1,588E-4	F:electron carrier activity; F:protein disulfide oxidoreductase activity; P:cell redox homeostasis	F:GO:0009055; F:GO:0015035; P:GO:0045454	IPR002109; IPR011899; IPR012336; IPR014025; IPR015450;
Pastle_hepa_c3546	di-n-acetylchitobiase	6,514E-6	F:chitinase activity; P:chitin catabolic process; F:cation binding	F:GO:0004568; P:GO:0006032; F:GO:0043169	IPR001223; IPR011583; IPR013781; IPR017853; Signal peptide
Pastle_hepa_c3685	No BLAST annotation	4,265E-3
Pastle_hepa_c4626	No BLAST annotation	2,212E-3
Pastle_hepa_c5459	g protein-coupled receptor 89	1,565E-4	F:receptor activity	F:GO:0004872	Signal peptide
Pastle_hepa_c5551	No BLAST annotation	4,266E-4
Pastle_hepa_c659	No BLAST annotation	5,711E-10
Pastle_hepa_c6770	26s proteasome non-atpase regulatory subunit-10	7,472E-5	C:proteasome complex	C:GO:0000502
Pastle_hepa_c6960	No BLAST annotation	3,871E-4
Pastle_hepa_c76	trypsin 4	3,073E-3	F:serinetype endopeptidase activity; P:proteolysis	F:GO:0004252; P:GO:0006508	IPR001254; IPR001314; IPR009003; IPR018114; Signal peptide, Transmembrane domain
Pastle_hepa_c7609	No BLAST annotation	1,083E-3			Signal peptide, Transmembrane domain
Pastle_hepa_c829	acidic fibroblast growth factor-intracellular-binding protein	4,957E-4			Transmembrane domain
Pastle_hepa_c8484	No BLAST annotation	1,198E-4
Pastle_hepa_c9040	No BLAST annotation	3,772E-3
DOWN in L vs S
Contig ID in TSA GAFY01000000	Blast Description	Baggerley's test:FDR p-value correction	Go terms description	Go terms accession numbers	Domains description and Interproscan accession numbers
Pastle_hepa_c10405	No BLAST annotation	4,919E-8
Pastle_hepa_c12619	No BLAST annotation	5,507E-5
Pastle_hepa_c1278	lzic protein	1,845E-3	F:betacatenin binding	F:GO:0008013	IPR009428;
Pastle_hepa_c18093	No BLAST annotation	0
Pastle_hepa_c19499	reverse transcriptase and intron maturase	3,718E-6	F:RNA binding; C:mitochondrion; C:chloroplast; P:RNAdependent DNA replication; P:mRNA processing; F:RNAdirected DNA polymerase activity	F:GO:0003723; C:GO:0005739; C:GO:0009507; P:GO:0006278; P:GO:0006397; F:GO:0003964	Signal peptide, Transmembrane domain
Pastle_hepa_c214	No BLAST annotation	8,683E-7
Pastle_hepa_c21956	No BLAST annotation	5,748E-3
Pastle_hepa_c2241	No BLAST annotation	3,653E-3
Pastle_hepa_c22565	tetraspanins-like protein cd63	1,083E-3	C:integral to membrane; C:membrane	C:GO:0016021; C:GO:0016020
Pastle_hepa_c25182	No BLAST annotation	3,94E-5
Pastle_hepa_c271	programmed cell death-involved	1,701E-3	F:binding	F:GO:0005488	IPR003891; IPR016024;
Pastle_hepa_c2991	No BLAST annotation	9,377E-3
Pastle_hepa_c7961	proliferating cell nuclear antigen	6,915E-3	F:DNA binding; P:regulation of DNA replication; F:DNA polymerase processivity factor activity; C:PCNA complex	F:GO:0003677; P:GO:0006275; F:GO:0030337; C:GO:0043626	IPR000730; IPR022648; IPR022649; IPR022659;
Pastle_hepa_c8804	No BLAST annotation	3,275E-4
Pastle_hepa_c9	No BLAST annotation	3,718E-6			Signal peptide
UP in D vs S
Contig ID in TSA GAFY01000000	Blast Description	Baggerley's test FDR p-value correction	Go terms description	Go terms accession numbers	Domains description and Interproscan accession numbers
Pastle_hepa_c1	alpha amylase	0.671	P:carbohydrate metabolic process; F:cation binding; F:catalytic activity	P:GO:0005975; F:GO:0043169; F:GO:0003824
Pastle_hepa_c10429	No BLAST annotation	0.508
Pastle_hepa_c10518	No BLAST annotation	0.911
Pastle_hepa_c10937	No BLAST annotation	0.826
Pastle_hepa_c11441	No BLAST annotation	0.597
Pastle_hepa_c1289	No BLAST annotation	0.458
Pastle_hepa_c13234	tigger transposable element-derived protein-1-like	1	F:DNA binding	F:GO:0003677	IPR004875; IPR006600; IPR009057;
Pastle_hepa_c14873	No BLAST annotation	0.54
Pastle_hepa_c1582	3-hydroxybutyrate dehydrogenase	0.649	P:metabolic process; F:oxidoreductase activity; F:nucleotide binding	P:GO:0008152; F:GO:0016491; F:GO:0000166	IPR002198; IPR002347; IPR016040; Transmembrane domain
Pastle_hepa_c16131	No BLAST annotation	0.47
Pastle_hepa_c1665	cathepsin l	0.744	P:proteolysis; F:cysteinetype peptidase activity	P:GO:0006508; F:GO:0008234	IPR000668; IPR013128;
Pastle_hepa_c16769	fat tumor suppressor 1	0.73	F:calcium ion binding; P:homophilic cell adhesion; C:plasma membrane	F:GO:0005509; P:GO:0007156; C:GO:0005886	IPR002126; IPR015919; IPR020894;
Pastle_hepa_c18896	No BLAST annotation	0.607
Pastle_hepa_c19108	No BLAST annotation	0.537
Pastle_hepa_c19499	reverse transcriptase and intron maturase	3,718E-6	F:RNA binding; C:mitochondrion; C:chloroplast; P:RNAdependent DNA replication; P:mRNA processing; F:RNAdirected DNA polymerase activity	F:GO:0003723; C:GO:0005739; C:GO:0009507; P:GO:0006278; P:GO:0006397; F:GO:0003964	Signal peptide, Transmembrane domain
Pastle_hepa_c19669	No BLAST annotation	0.981
Pastle_hepa_c20296	No BLAST annotation	0.985
Pastle_hepa_c21442	No BLAST annotation	0.596
Pastle_hepa_c222	No BLAST annotation	0.865
Pastle_hepa_c22333	trafficking protein particle complex	0.679	C:intracellular; P:ER to Golgi vesiclemediated transport	C:GO:0005622; P:GO:0006888	IPR006722; IPR011012;
Pastle_hepa_c2569	No BLAST annotation	0.649
Pastle_hepa_c2699	No BLAST annotation	0.596
Pastle_hepa_c2761	No BLAST annotation	0.836
Pastle_hepa_c277	cysteine proteinase	0.718	F:cysteinetype peptidase activity	F:GO:0008234	IPR013128; IPR013201; Signal peptide
Pastle_hepa_c2795	Zinc finger C2H2-type/integrase DNA-binding domain containing protein	0.677	F:zinc ion binding; F:nucleic acid binding; C:intracellular	F:GO:0008270; F:GO:0003676; C:GO:0005622	IPR007087; IPR013087; IPR015880;
Pastle_hepa_c2959	No BLAST annotation	0.596
Pastle_hepa_c2994	No BLAST annotation	0.706
Pastle_hepa_c3447	No BLAST annotation	0.662
Pastle_hepa_c351	No BLAST annotation	0.149
Pastle_hepa_c3589	No BLAST annotation	0.659
Pastle_hepa_c3644	No BLAST annotation	0.919
Pastle_hepa_c3684	No BLAST annotation	0.918
Pastle_hepa_c3811	dynein heavy chain-like	0.517	F:helicase activity; F:ATPdependent 3'5' DNA helicase activity; P:DNA recombination; F:hydrolase activity; P:DNA replication; F:nucleic acid binding; F:ATP binding; F:ATPdependent helicase activity; P:DNA repair	F:GO:0004386; F:GO:0043140; P:GO:0006310; F:GO:0016787; P:GO:0006260; F:GO:0003676; F:GO:0005524; F:GO:0008026; P:GO:0006281
Pastle_hepa_c4802	chlorophyllide a oxygenase	0.918	F:oxidoreductase activity; P:oxidationreduction process	F:GO:0016491; P:GO:0055114	IPR017941; Signal peptide
Pastle_hepa_c491	ets transcription factor	0.216	P:regulation of transcription, DNAdependent; P:transcription, DNAdependent; F:sequencespecific DNA binding; C:nucleus; F:sequencespecific DNA binding transcription factor activity; F:DNA binding	P:GO:0006355; P:GO:0006351; F:GO:0043565; C:GO:0005634; F:GO:0003700; F:GO:0003677
Pastle_hepa_c4992	No BLAST annotation	0.249			Signal peptide, Transmembrane domain
Pastle_hepa_c5038	No BLAST annotation	0.576
Pastle_hepa_c5523	No BLAST annotation	0.613
Pastle_hepa_c6027	No BLAST annotation	0.59
Pastle_hepa_c605	No BLAST annotation	0.512
Pastle_hepa_c6302	No BLAST annotation	0.789
Pastle_hepa_c6345	No BLAST annotation	0.68
Pastle_hepa_c6402	No BLAST annotation	0.761
Pastle_hepa_c6797	No BLAST annotation	0.621
Pastle_hepa_c7300	No BLAST annotation	0.537
Pastle_hepa_c7444	No BLAST annotation	0.554
Pastle_hepa_c7661	No BLAST annotation	0.777
Pastle_hepa_c77	cysteine proteinase	0.755	F:cysteinetype peptidase activity	F:GO:0008234	IPR013128; IPR013201;
Pastle_hepa_c82	cathepsin l	0.598	P:proteolysis; F:hydrolase activity; F:cysteinetype peptidase activity; F:peptidase activity; F:cysteinetype endopeptidase activity	P:GO:0006508; F:GO:0016787; F:GO:0008234; F:GO:0008233; F:GO:0004197
Pastle_hepa_c8427	innexin inx2-like	0.913	C:gap junction	C:GO:0005921	IPR000990; Transmembrane domain
Pastle_hepa_c844	No BLAST annotation	0.955
Pastle_hepa_c8720	No BLAST annotation	0.649
Pastle_hepa_c900	No BLAST annotation	0.973
Pastle_hepa_c9235	No BLAST annotation	0.542
Pastle_hepa_c9409	No BLAST annotation	0.887
Pastle_hepa_c9670	No BLAST annotation	0.972
Pastle_hepa_c9819	No BLAST annotation	0.697
Pastle_hepa_c9895	No BLAST annotation	0.512
Pastle_hepa_c9925	No BLAST annotation	0.639
Pastle_hepa_c9960	No BLAST annotation	0.47
DOWN in D vs S
Contig ID in TSA GAFY01000000	Blast Description	Baggerley's test: L vs S original values - FDR p-value correction	Go terms description	Go terms accession numbers	Domains description and Interproscan accession numbers
Pastle_hepa_c10013	No BLAST annotation	4,336E-5
Pastle_hepa_c10022	mitochondrial iron-sulfur cluster assembly enzyme enzyme ISCU	4,479E-3	F:iron ion binding; P:ironsulfur cluster assembly; F:ironsulfur cluster binding	F:GO:0005506; P:GO:0016226; F:GO:0051536	IPR002871; IPR011339;
Pastle_hepa_c10063	No BLAST annotation	2,479E-8
Pastle_hepa_c10081	No BLAST annotation	6,677E-4
Pastle_hepa_c1010	cuticle binding domain-containing protein	1,394E-4	C:extracellular region; P:chitin metabolic process; F:chitin binding	C:GO:0005576; P:GO:0006030; F:GO:0008061	IPR002557; Signal peptide
Pastle_hepa_c10230	No BLAST annotation	1,102E-3
Pastle_hepa_c10232	No BLAST annotation	3,059E-3
Pastle_hepa_c10246	No BLAST annotation	7,213E-3
Pastle_hepa_c10247	mosc domain-containing protein mitochondrial-like	1,959E-7	F:molybdenum ion binding; P:metabolic process; F:catalytic activity; F:pyridoxal phosphate binding	F:GO:0030151; P:GO:0008152; F:GO:0003824; F:GO:0030170
Pastle_hepa_c10254	No BLAST annotation	3,196E-3
Pastle_hepa_c10259	No BLAST annotation	4,839E-3
Pastle_hepa_c10267	No BLAST annotation	8,18E-3
Pastle_hepa_c10324	transmembrane emp24 domain-containing protein-10	3,36E-8	P:transport; C:integral to membrane	P:GO:0006810; C:GO:0016021	IPR009038; Signal peptide, Transmembrane domain
Pastle_hepa_c10385	No BLAST annotation	8,127E-3
Pastle_hepa_c1039	rab family gtpase	6,48E-3	F:GTP binding; P:small GTPase mediated signal transduction; P:protein transport; F:nucleotide binding	F:GO:0005525; P:GO:0007264; P:GO:0015031; F:GO:0000166	Signal peptide
Pastle_hepa_c1041	ubiquitin ribosomal-s30 fusion protein	6,718E-10	F:protein binding; F:structural constituent of ribosome; C:ribosome; P:translation	F:GO:0005515; F:GO:0003735; C:GO:0005840; P:GO:0006412	IPR000626; IPR006846; IPR019955;
Pastle_hepa_c10415	williams-beuren syndrome chromosomal region 27 protein	1,077E-3	F:methyltransferase activity; P:methylation; P:metabolic process	F:GO:0008168; P:GO:0032259; P:GO:0008152
Pastle_hepa_c1043	No BLAST annotation	6,697E-5
Pastle_hepa_c10463	rna exonuclease 1-like protein	4,229E-4	F:nucleic acid binding; F:exonuclease activity; F:zinc ion binding; C:intracellular; C:nucleus; F:hydrolase activity; F:molecular_function; C:cellular_component; F:nuclease activity; P:biological_process	F:GO:0003676; F:GO:0004527; F:GO:0008270; C:GO:0005622; C:GO:0005634; F:GO:0016787; F:GO:0003674; C:GO:0005575; F:GO:0004518; P:GO:0008150
Pastle_hepa_c10469	No BLAST annotation	3,112E-13
Pastle_hepa_c10493	amidohydrolase 2	2,896E-8	P:metabolic process; F:catalytic activity; F:hydrolase activity	P:GO:0008152; F:GO:0003824; F:GO:0016787
Pastle_hepa_c10497	No BLAST annotation	6,869E-4
Pastle_hepa_c1052	lysosome-associated membrane glycoprotein-1-like	5,468E-5	C:membrane	C:GO:0016020	IPR002000; IPR018134; Signal peptide, Transmembrane domain
Pastle_hepa_c1057	No BLAST annotation	2,422E-7
Pastle_hepa_c1059	No BLAST annotation	2,203E-3
Pastle_hepa_c10613	No BLAST annotation	3,652E-5
Pastle_hepa_c1066	No BLAST annotation	4,588E-3
Pastle_hepa_c1076	No BLAST annotation	4,829E-3
Pastle_hepa_c108	prostaglandin-d synthase	5,096E-9	F:protein binding	F:GO:0005515	IPR004045; IPR004046; IPR010987; IPR012336; IPR017933;
Pastle_hepa_c1080	jhe-like carboxylesterase 1	0			IPR002018; IPR019819; IPR019826; Signal peptide
Pastle_hepa_c10807	tyrosine-protein kinase src42a-like isoform 1	1,201E-4	F:kinase activity; F:ATP binding; F:protein kinase activity; P:phosphorylation; F:transferase activity; F:nucleotide binding; P:protein phosphorylation; F:protein tyrosine kinase activity	F:GO:0016301; F:GO:0005524; F:GO:0004672; P:GO:0016310; F:GO:0016740; F:GO:0000166; P:GO:0006468; F:GO:0004713
Pastle_hepa_c10820	fumarase	2,094E-8	F:fumarate hydratase activity; P:fumarate metabolic process; C:tricarboxylic acid cycle enzyme complex; P:tricarboxylic acid cycle	F:GO:0004333; P:GO:0006106; C:GO:0045239; P:GO:0006099	IPR000362; IPR003031; IPR005677; IPR008948; IPR018951; IPR020557; IPR022761; IPR024083;
Pastle_hepa_c10856	amino acid racemase	2,969E-5	F:aspartate racemase activity; P:cellular amino acid metabolic process; P:metabolic process; F:catalytic activity; F:pyridoxal phosphate binding; F:isomerase activity	F:GO:0047689; P:GO:0006520; P:GO:0008152; F:GO:0003824; F:GO:0030170; F:GO:0016853	Signal peptide
Pastle_hepa_c10870	tbc1 domain member 7	5,199E-3	F:Rab GTPase activator activity; C:intracellular; P:regulation of Rab GTPase activity	F:GO:0005097; C:GO:0005622; P:GO:0032313	IPR000195;
Pastle_hepa_c10897	No BLAST annotation	6,322E-3
Pastle_hepa_c109	calmodulin	2,921E-8	F:calcium ion binding	F:GO:0005509	IPR002048; IPR011992; IPR018247; IPR018249;
Pastle_hepa_c10913	No BLAST annotation	9,176E-4
Pastle_hepa_c1092	No BLAST annotation	9,752E-10
Pastle_hepa_c10952	No BLAST annotation	7,305E-3
Pastle_hepa_c10953	Seipin	6,407E-4	C:endoplasmic reticulum membrane; F:molecular_function; C:integral to endoplasmic reticulum membrane; C:integral to membrane; C:endoplasmic reticulum; C:membrane; P:biological_process	C:GO:0005789; F:GO:0003674; C:GO:0030176; C:GO:0016021; C:GO:0005783; C:GO:0016020; P:GO:0008150	Transmembrane domain
Pastle_hepa_c10955	No BLAST annotation	7,293E-5
Pastle_hepa_c1097	60s ribosomal protein-l15-like	5,257E-4	F:structural constituent of ribosome; C:ribosome; P:translation	F:GO:0003735; C:GO:0005840; P:GO:0006412	IPR000439; IPR012678; IPR020925; IPR024794
Pastle_hepa_c10981	3 -phosphoadenosine 5 -phosphosulfate synthase 2	1,397E-3	P:sulfate assimilation; F:sulfate adenylyltransferase (ATP) activity; F:adenylylsulfate kinase activity; F:ATP binding	P:GO:0000103; F:GO:0004781; F:GO:0004020; F:GO:0005524	IPR002650; IPR002891; IPR014729; IPR015947; IPR024951; IPR025980; ,
Pastle_hepa_c10994	septin-9 isoform-c	7,081E-4	F:GTP binding; P:cell cycle; C:septin complex	F:GO:0005525; P:GO:0007049; C:GO:0031105	IPR000038; IPR016491;
Pastle_hepa_c1107	No BLAST annotation	1,443E-3
Pastle_hepa_c1108	regucalcin-like isoform-1	2,758E-5	F:calcium ion binding; F:enzyme regulator activity	F:GO:0005509; F:GO:0030234	IPR005511; IPR008367; IPR011042; IPR013658;
Pastle_hepa_c11218	ubiquitin-conjugating enzyme e2 s-like	4,063E-3	F:acidamino acid ligase activity	F:GO:0016881	IPR000608; IPR016135; IPR023313;
Pastle_hepa_c1132	cytochrome p450	1,24E-4	F:electron carrier activity; F:heme binding; P:oxidationreduction process	F:GO:0009055; F:GO:0020037; P:GO:0055114	IPR001128; IPR002401; IPR017972;
Pastle_hepa_c11320	t1 st2 receptor binding protein	4,313E-4	P:transport; C:integral to membrane	P:GO:0006810; C:GO:0016021	IPR009038; IPR015717; Signal peptide, Transmembrane domain
Pastle_hepa_c11341	dynactin subunit-5	2,155E-4	F:transferase activity	F:GO:0016740	IPR001451; IPR011004;
Pastle_hepa_c11344	No BLAST annotation	7,537E-4
Pastle_hepa_c114	No BLAST annotation	6,122E-7
Pastle_hepa_c1149	actin	8,93E-3	F:ATP binding	F:GO:0005524	IPR004000; IPR004001; IPR020902;
Pastle_hepa_c11506	tyrosine recombinase	8,253E-3	F:DNA binding; P:DNA recombination; P:DNA integration	F:GO:0003677; P:GO:0006310; P:GO:0015074	IPR011010; IPR013762
Pastle_hepa_c1152	elongation factor-1-gamma	4,891E-5	F:translation elongation factor activity; C:eukaryotic translation elongation factor 1 complex; P:translational elongation; F:protein binding	F:GO:0003746; C:GO:0005853; P:GO:0006414; F:GO:0005515	IPR001662; IPR004045; IPR004046; IPR010987; IPR012336; IPR017933;
Pastle_hepa_c1155	No BLAST annotation	5,985E-6
Pastle_hepa_c11550	No BLAST annotation	2,329E-3
Pastle_hepa_c1161	Mutator-like elements-encoded tranposases	6,416E-10	C:clathrin adaptor complex; C:membrane coat; P:vesiclemediated transport; C:Golgi apparatus part; P:intracellular protein transport	C:GO:0030131; C:GO:0030117; P:GO:0016192; C:GO:0044431; P:GO:0006886	IPR003323; IPR018289;
Pastle_hepa_c1162	c-type lectin	4,896E-9	F:carbohydrate binding	F:GO:0030246	IPR001304; IPR016186; IPR016187; Signal peptide, Transmembrane domain
Pastle_hepa_c1163	No BLAST annotation	1,029E-3
Pastle_hepa_c11661	cathepsin c	9,946E-3	P:proteolysis; F:hydrolase activity; F:cysteinetype peptidase activity; F:peptidase activity; F:cysteinetype endopeptidase activity	P:GO:0006508; F:GO:0016787; F:GO:0008234; F:GO:0008233; F:GO:0004197
Pastle_hepa_c1171	No BLAST annotation	3,409E-4
Pastle_hepa_c1175	transcriptional regulator-dj-1	3,517E-7	F:peroxiredoxin activity; F:peroxidase activity; P:hydrogen peroxide metabolic process; P:mitochondrion organization; P:cellular response to hydrogen peroxide; P:response to drug; C:nucleus; P:cellular response to oxidative stress; F:protein homodimerization activity; P:adult locomotory behavior; P:autophagy; P:protein stabilization; P:negative regulation of protein binding; P:neuroprotection; F:…	F:GO:0051920; F:GO:0004601; P:GO:0042743; P:GO:0007005; P:GO:0070301; P:GO:0042493; C:GO:0005634; P:GO:0034599; F:GO:0042803; P:GO:0008344; P:GO:0006914; P:GO:0050821; P:GO:0032091; P:GO:0043526; F:GO:0008233; P:GO:0060081; C:GO:0005739; P:GO:0050727; C:GO:0005737; P:GO:0060765; P:GO:0051899; P:GO:0007338; P:GO:0060548; P:GO:0051583; C:GO:0005829; C:GO:0030424; P:GO:2000277; F:GO:0005515; F:GO:00…	IPR002818; IPR006287;
Pastle_hepa_c11765	No BLAST annotation	6,269E-5
Pastle_hepa_c11778	No BLAST annotation	5,945E-3
Pastle_hepa_c11864	No BLAST annotation	1,792E-3
Pastle_hepa_c11872	No BLAST annotation	7,372E-3
Pastle_hepa_c11893	No BLAST annotation	4,6E-3
Pastle_hepa_c11957	No BLAST annotation	7,873E-4
Pastle_hepa_c11967	Uncharacterised protein family UPF0729	7,113E-8			IPR026776; Transmembrane domain
Pastle_hepa_c1201	No BLAST annotation	2,82E-12
Pastle_hepa_c12017	No BLAST annotation	9,133E-7
Pastle_hepa_c12019	thioredoxin peroxidase	3,201E-3	F:antioxidant activity; P:oxidationreduction process; F:peroxiredoxin activity	F:GO:0016209; P:GO:0055114; F:GO:0051920	IPR000866; IPR012336; IPR019479; IPR024706;
Pastle_hepa_c12028	No BLAST annotation	8,35E-3
Pastle_hepa_c1206	No BLAST annotation	3,58E-4	P:transport; C:intracellular; F:transporter activity	P:GO:0006810; C:GO:0005622; F:GO:0005215	IPR011074;
Pastle_hepa_c1208	ras-like gtp-binding protein rho1-like	2,063E-5	F:GTP binding; P:small GTPase mediated signal transduction; F:GTPase activity; P:GTP catabolic process; P:intracellular protein transport; P:nucleocytoplasmic transport; C:intracellular; C:membrane	F:GO:0005525; P:GO:0007264; F:GO:0003924; P:GO:0006184; P:GO:0006886; P:GO:0006913; C:GO:0005622; C:GO:0016020	IPR001806; IPR002041; IPR003578; IPR003579; IPR005225; IPR020849;
Pastle_hepa_c12091	No BLAST annotation	6,084E-3
Pastle_hepa_c12288	No BLAST annotation	1,97E-5	F:protein binding	F:GO:0005515	IPR006652; IPR011498; IPR015915;
Pastle_hepa_c12304	abhydrolase domain-containing protein 3-like	3,183E-3	F:carboxylesterase activity	F:GO:0004091	IPR000952; IPR012020; Signal peptide, Transmembrane domain
Pastle_hepa_c12313	No BLAST annotation	2,018E-3
Pastle_hepa_c12362	cytosolic fe-s cluster assembly factor-nubp2 homolog	8,35E-3	F:ATP binding	F:GO:0005524	IPR005129; IPR019591;
Pastle_hepa_c1239	No BLAST annotation	1,411E-4
Pastle_hepa_c12407	No BLAST annotation	3,021E-3			IPR006595; IPR013144; IPR024964;
Pastle_hepa_c1245	ribonuclease	0	F:endoribonuclease activity; P:rRNA transcription	F:GO:0004521; P:GO:0009303	IPR026770; Signal peptide, Transmembrane domain
Pastle_hepa_c12481	anti-lipopolysaccharide factor-isoform-6	2,914E-4			IPR024509; IPR024716
Pastle_hepa_c12487	ankyrin repeat protein	3,638E-3	F:protein binding	F:GO:0005515	IPR002110; IPR020683;
Pastle_hepa_c12491	mitochondrial cytochrome p450	3,084E-4	F:electron carrier activity; F:heme binding; P:oxidationreduction process	F:GO:0009055; F:GO:0020037; P:GO:0055114	IPR001128; IPR002401; IPR017972;
Pastle_hepa_c12561	meiotic cell division protein pelota dom34	0	P:translation	P:GO:0006412	IPR004405; IPR005140; IPR005141; IPR005142; Signal peptide
Pastle_hepa_c1262	V-ATPase subunit-D	9,964E-3	F:hydrogen ion transmembrane transporter activity; P:ATP hydrolysis coupled proton transport	F:GO:0015078; P:GO:0015991	IPR002843; IPR016727; Signal peptide
Pastle_hepa_c12631	rna-directed dna polymerase from mobile element jockey-like	6,452E-4	F:RNA binding; F:RNAdirected DNA polymerase activity; P:RNAdependent DNA replication	F:GO:0003723; F:GO:0003964; P:GO:0006278	IPR000477;
Pastle_hepa_c12649	No BLAST annotation	5,671E-5
Pastle_hepa_c12679	No BLAST annotation	4,695E-4
Pastle_hepa_c12702	No BLAST annotation	1,078E-3
Pastle_hepa_c12728	No BLAST annotation	2,523E-4
Pastle_hepa_c1284	initiation factor-4a	5,276E-4	F:nucleic acid binding; F:ATP binding; F:ATPdependent helicase activity	F:GO:0003676; F:GO:0005524; F:GO:0008026	IPR000629; IPR001650; IPR011545; IPR014001; IPR014014;
Pastle_hepa_c12882	No BLAST annotation	2,859E-3
Pastle_hepa_c12930	succinyl-CoA synthetase small subunit	2,202E-3	F:ATP citrate synthase activity; F:ligase activity; F:binding; P:metabolic process; P:tricarboxylic acid cycle; F:succinateCoA ligase (ADPforming) activity; F:catalytic activity; F:succinateCoA ligase (GDPforming) activity	F:GO:0003878; F:GO:0016874; F:GO:0005488; P:GO:0008152; P:GO:0006099; F:GO:0004775; F:GO:0003824; F:GO:0004776	Signal peptide
Pastle_hepa_c12939	No BLAST annotation	8,729E-3
Pastle_hepa_c1294	No BLAST annotation	3,294E-3
Pastle_hepa_c1295	signal sequence receptor beta-like protein	8,854E-3	C:endoplasmic reticulum; C:integral to membrane	C:GO:0005783; C:GO:0016021	IPR008856; Signal peptide, Transmembrane domain
Pastle_hepa_c12952	No BLAST annotation	6,353E-4
Pastle_hepa_c12984	ran-specific gtpase-activating binding protein-1	2,25E-9	P:intracellular transport	P:GO:0046907	IPR000156; IPR011993;
Pastle_hepa_c1301	selenoprotein-s	8,141E-11	P:intracellular protein transport; F:selenium binding; C:integral to endoplasmic reticulum membrane	P:GO:0006886; F:GO:0008430; C:GO:0030176	IPR009703; Signal peptide, Transmembrane domain
Pastle_hepa_c13067	No BLAST annotation	2,338E-3
Pastle_hepa_c13089	coatomer subunit-delta	4,777E-12	F:protein binding; P:intracellular protein transport; P:vesiclemediated transport; C:clathrin adaptor complex	F:GO:0005515; P:GO:0006886; P:GO:0016192; C:GO:0030131	IPR008968; IPR011012; IPR022775;
Pastle_hepa_c13104	solute carrier family 35 member b1 homolog	2,683E-3	P:transmembrane transport	P:GO:0055085	IPR013657; Signal peptide, Transmembrane domain
Pastle_hepa_c13123	C-reactive protein 1.4	1,506E-3	F:metal ion binding; C:extracellular region	F:GO:0046872; C:GO:0005576	IPR001759; IPR008985; IPR013320; Signal peptide
Pastle_hepa_c13200	No BLAST annotation	3,247E-4
Pastle_hepa_c13216	nad-dependent deacetylase sirtuin-5	6,896E-3	F:transferase activity; P:protein deacetylation; P:chromatin silencing; F:hydrolase activity, acting on carbonnitrogen (but not peptide) bonds, in linear amides; F:transferase activity, transferring glycosyl groups; C:cytoplasm; F:zinc ion binding; F:NAD+ binding; F:NAD+ ADPribosyltransferase activity; P:regulation of transcription, DNAdependent	F:GO:0016740; P:GO:0006476; P:GO:0006342; F:GO:0016811; F:GO:0016757; C:GO:0005737; F:GO:0008270; F:GO:0070403; F:GO:0003950; P:GO:0006355
Pastle_hepa_c1322	No BLAST annotation	3,141E-3
Pastle_hepa_c13291	No BLAST annotation	8,916E-3
Pastle_hepa_c13398	No BLAST annotation	1,754E-3
Pastle_hepa_c13402	kazal-type serine proteinase inhibitor 3	7,202E-3	F:protein binding	F:GO:0005515	IPR002350; Signal peptide, Transmembrane domain
Pastle_hepa_c13478	cop9 signalosome complex	4,05E-3	F:protein binding	F:GO:0005515	IPR000717; IPR011991;
Pastle_hepa_c13500	No BLAST annotation	1,259E-6
Pastle_hepa_c1356	eukaryotic translation initiation factor-3 subunit-h	5,67E-3	F:protein binding	F:GO:0005515	IPR000555;
Pastle_hepa_c13593	No BLAST annotation	8,42E-3
Pastle_hepa_c136	phospholipid scramblase-1	5,303E-3			IPR005552
Pastle_hepa_c1365	No BLAST annotation	9,767E-4
Pastle_hepa_c137	No BLAST annotation	3,418E-5
Pastle_hepa_c1372	leucine-rich transmembrane protein	2,1E-4	F:hydrolase activity; C:integral to membrane; F:phosphoprotein phosphatase activity	F:GO:0016787; C:GO:0016021; F:GO:0004721
Pastle_hepa_c1384	No BLAST annotation	1,118E-3
Pastle_hepa_c13840	sumo-activating enzyme subunit-1	3,821E-3	P:cellular protein modification process; F:small protein activating enzyme activity; F:nucleotide binding	P:GO:0006464; F:GO:0008641; F:GO:0000166	IPR000011; IPR000594; IPR009036; IPR016040;
Pastle_hepa_c1395	proteasome subunit-alpha	3,007E-3	P:ubiquitindependent protein catabolic process; F:threoninetype endopeptidase activity; C:proteasome core complex	P:GO:0006511; F:GO:0004298; C:GO:0005839	IPR000426; IPR001353; IPR023332;
Pastle_hepa_c13964	single-stranded dna-binding mitochondrial-like	2,905E-4	F:singlestranded DNA binding; P:DNA replication	F:GO:0003697; P:GO:0006260	IPR000424; IPR011344; IPR012340; IPR016027
Pastle_hepa_c1407	checkpoint kinase-1	3,957E-3	F:ATP binding; P:protein phosphorylation; F:protein serine/threonine kinase activity; F:protein tyrosine kinase activity	F:GO:0005524; P:GO:0006468; F:GO:0004674; F:GO:0004713	IPR000719; IPR002290; IPR008271; IPR011009; IPR017441; IPR020635;
Pastle_hepa_c1408	checkpoint kinase	1,029E-3	F:kinase activity; P:phosphorylation; F:ATP binding; F:protein kinase activity; P:protein phosphorylation; F:protein serine/threonine kinase activity; F:nucleotide binding	F:GO:0016301; P:GO:0016310; F:GO:0005524; F:GO:0004672; P:GO:0006468; F:GO:0004674; F:GO:0000166
Pastle_hepa_c1412	rna-directed dna polymerase from mobile element jockey-like	2,341E-5			Signal peptide, Transmembrane domain
Pastle_hepa_c14123	No BLAST annotation	9,982E-3
Pastle_hepa_c14208	kazal-type proteinase inhibitor vanpi-2	6,685E-3	F:protein binding	F:GO:0005515	IPR002350; IPR011497; Signal peptide, Transmembrane domain
Pastle_hepa_c1434	No BLAST annotation	5,062E-11
Pastle_hepa_c14359	neuralized-like protein-2-like	3,304E-6	P:intracellular signal transduction	P:GO:0035556	IPR001496; IPR006573;
Pastle_hepa_c14386	cadherin-related family member	1,009E-3
Pastle_hepa_c14394	No BLAST annotation	2,174E-3
Pastle_hepa_c1441	No BLAST annotation	7,233E-3
Pastle_hepa_c14440	transmembrane protein 9	5,126E-5	C:integral to membrane	C:GO:0016021	IPR008853; Signal peptide, Transmembrane domain
Pastle_hepa_c14475	nek4 protein	6,968E-5	F:protein binding; F:ATP binding; P:protein phosphorylation; F:protein serine/threonine kinase activity; F:protein tyrosine kinase activity	F:GO:0005515; F:GO:0005524; P:GO:0006468; F:GO:0004674; F:GO:0004713	IPR000626; IPR000719; IPR002290; IPR008271; IPR011009; IPR017441; IPR019955; IPR020635;
Pastle_hepa_c145	60s ribosomal protein-l13	1,656E-4	F:structural constituent of ribosome; P:translation; C:ribonucleoprotein complex; C:ribosome; C:intracellular	F:GO:0003735; P:GO:0006412; C:GO:0030529; C:GO:0005840; C:GO:0005622	Signal peptide, Transmembrane domain
Pastle_hepa_c1450	Beta/gamma crystallin	1,683E-3			IPR001064; IPR011024; Signal peptide
Pastle_hepa_c14518	low-density lipoprotein receptor-related protein 1-like	6,619E-3	F:protein binding; F:calcium ion binding	F:GO:0005515; F:GO:0005509	IPR000033; IPR000152; IPR000742; IPR001881; IPR002172; IPR011042; IPR013032; IPR018097; IPR023415; PR00261 (PRINTS), Signal peptide ,
Pastle_hepa_c1454	No BLAST annotation	1,756E-5
Pastle_hepa_c1459	vacuolar atp synthase subunit-b k-form	1,095E-11	C:protontransporting twosector ATPase complex; P:ion transport; F:hydrolase activity; P:transport; F:hydrogen ion transporting ATP synthase activity, rotational mechanism; P:ATP metabolic process; F:protontransporting ATPase activity, rotational mechanism; P:plasma membrane ATP synthesis coupled proton transport; F:ATP binding; P:proton transport; C:protontransporting Vtype ATPase, V1 domain; C:p…	C:GO:0016469; P:GO:0006811; F:GO:0016787; P:GO:0006810; F:GO:0046933; P:GO:0046034; F:GO:0046961; P:GO:0042777; F:GO:0005524; P:GO:0015992; C:GO:0033180; C:GO:0033178; P:GO:0015991; F:GO:0016820
Pastle_hepa_c14607	No BLAST annotation	1,429E-5
Pastle_hepa_c1461	ribosomal protein-l35	8,677E-9	F:structural constituent of ribosome; C:ribosome; P:translation	F:GO:0003735; C:GO:0005840; P:GO:0006412	IPR001854; IPR018254;
Pastle_hepa_c14615	nipsnap-like 2	2,001E-3
Pastle_hepa_c14629	No BLAST annotation	7,043E-3
Pastle_hepa_c1465	longitudinals lacking protein-like	2,123E-3	F:protein binding	F:GO:0005515	IPR000210; IPR011333; IPR013069;
Pastle_hepa_c14694	cop9 constitutive photomorphogenic-like protein subunit-5	4,516E-4	F:protein binding	F:GO:0005515	IPR000555;
Pastle_hepa_c14708	No BLAST annotation	9,678E-3
Pastle_hepa_c14755	calcium release-activated calcium channel	0
Pastle_hepa_c14839	No BLAST annotation	3,163E-3
Pastle_hepa_c1485	No BLAST annotation	8,271E-3
Pastle_hepa_c1486	pre-mrna-splicing factor-spf27-like	1,401E-6			IPR008409;
Pastle_hepa_c14906	No BLAST annotation	2,839E-4
Pastle_hepa_c14915	Bystin	2,367E-3			IPR007955;
Pastle_hepa_c1503	fumarylacetoacetate hydrolase domain-containing protein-1	1,512E-3	F:catalytic activity; P:metabolic process	F:GO:0003824; P:GO:0008152	IPR002529; IPR011234;
Pastle_hepa_c1517	No BLAST annotation	9,75E-3
Pastle_hepa_c1519	reverse transcriptase rna-directed dna polymerase from transposon x-element	7,638E-4
Pastle_hepa_c152	peritrophin	2,055E-3	F:chitin binding; P:chitin metabolic process; C:extracellular region	F:GO:0008061; P:GO:0006030; C:GO:0005576
Pastle_hepa_c15209	boule protein	4,157E-3	F:nucleic acid binding; F:nucleotide binding	F:GO:0003676; F:GO:0000166	Signal peptide, Transmembrane domain
Pastle_hepa_c1522	No BLAST annotation	1,369E-13
Pastle_hepa_c1523	triosephosphate isomerase	0	P:metabolic process; F:catalytic activity; F:triosephosphate isomerase activity; F:isomerase activity	P:GO:0008152; F:GO:0003824; F:GO:0004807; F:GO:0016853
Pastle_hepa_c1524	No BLAST annotation	9,216E-3
Pastle_hepa_c15250	No BLAST annotation	4,665E-4
Pastle_hepa_c1553	slit protein	2,916E-4
Pastle_hepa_c1560	ribosomal protein-s13	1,075E-3	F:structural constituent of ribosome; P:translation; C:ribonucleoprotein complex; C:ribosome; C:intracellular; P:negative regulation of RNA splicing; C:nucleus; F:molecular_function; P:cellular protein metabolic process; P:endocrine pancreas development; P:translational termination; P:translational elongation; C:cytosolic small ribosomal subunit; P:biological_process; P:viral reproduction; P:vira…	F:GO:0003735; P:GO:0006412; C:GO:0030529; C:GO:0005840; C:GO:0005622; P:GO:0033119; C:GO:0005634; F:GO:0003674; P:GO:0044267; P:GO:0031018; P:GO:0006415; P:GO:0006414; C:GO:0022627; P:GO:0008150; P:GO:0016032; P:GO:0019058; P:GO:0019083; C:GO:0005730; C:GO:0005829; P:GO:0010467; F:GO:0005515; F:GO:0003729	Signal peptide
Pastle_hepa_c1563	t-complex protein-1 subunit-zeta	8,91E-9	F:ATP binding; P:protein folding; F:unfolded protein binding	F:GO:0005524; P:GO:0006457; F:GO:0051082	IPR002194; IPR002423; IPR012722; IPR017998; ,
Pastle_hepa_c1568	aliphatic nitrilase	2,709E-3	P:nitrogen compound metabolic process; F:hydrolase activity, acting on carbonnitrogen (but not peptide) bonds	P:GO:0006807; F:GO:0016810
Pastle_hepa_c15750	No BLAST annotation	1,059E-4
Pastle_hepa_c1583	actin-related protein-3-like	1,112E-3	F:actin binding; F:ATP binding; C:cytoskeleton; P:regulation of actin filament polymerization	F:GO:0003779; F:GO:0005524; C:GO:0005856; P:GO:0030833	IPR004000; IPR015623; IPR020902;
Pastle_hepa_c15912	No BLAST annotation	1,47E-3
Pastle_hepa_c15971	No BLAST annotation	1,521E-5
Pastle_hepa_c16	cytochrome p450 2l1	8,374E-7	F:electron carrier activity; F:heme binding; P:oxidationreduction process	F:GO:0009055; F:GO:0020037; P:GO:0055114	IPR001128;
Pastle_hepa_c16002	No BLAST annotation	4,57E-5
Pastle_hepa_c1601	cathepsin c	2,344E-8	P:proteolysis; F:hydrolase activity; F:cysteinetype peptidase activity; F:peptidase activity; F:cysteinetype endopeptidase activity	P:GO:0006508; F:GO:0016787; F:GO:0008234; F:GO:0008233; F:GO:0004197	Transmembrane domain
Pastle_hepa_c16030	No BLAST annotation	6,697E-5
Pastle_hepa_c16035	No BLAST annotation	9,548E-3
Pastle_hepa_c16263	No BLAST annotation	5,937E-3
Pastle_hepa_c16305	No BLAST annotation	5,765E-4
Pastle_hepa_c1638	No BLAST annotation	1,324E-3
Pastle_hepa_c164	glutathione s transferase d1	0	F:transferase activity; P:metabolic process; F:glutathione transferase activity	F:GO:0016740; P:GO:0008152; F:GO:0004364
Pastle_hepa_c16456	mitochondrial 2,4-dienoyl-CoA reductase	5,563E-4	F:nucleotide binding	F:GO:0000166	IPR002347; IPR016040;
Pastle_hepa_c16463	No BLAST annotation	5,465E-3
Pastle_hepa_c1652	dolichyl-diphosphooligosaccharide-protein glycosyltransferase subunit	7,048E-4	F:dolichyldiphosphooligosaccharideprotein glycotransferase activity; C:endoplasmic reticulum membrane; P:protein Nlinked glycosylation via asparagine	F:GO:0004579; C:GO:0005789; P:GO:0018279	IPR005013; Signal peptide, Transmembrane domain
Pastle_hepa_c16537	No BLAST annotation	1,857E-4
Pastle_hepa_c16715	u6 snrna-associated sm-like protein lsm4-like	7,985E-6	F:molecular_function	F:GO:0003674	IPR001163; IPR006649; IPR010920;
Pastle_hepa_c1676	No BLAST annotation	6,114E-7
Pastle_hepa_c1679	syntaxin 5-like	0	F:protein binding; C:membrane; P:vesiclemediated transport	F:GO:0005515; C:GO:0016020; P:GO:0016192	IPR000727; IPR006011; IPR010989; Transmembrane domain
Pastle_hepa_c16911	No BLAST annotation	2,72E-3
Pastle_hepa_c16934	xk-related protein 7	2,213E-3			IPR018629; Transmembrane domain
Pastle_hepa_c1697	innexin isoform-a	2,224E-4	C:gap junction	C:GO:0005921	IPR000990; Signal peptide, Transmembrane domain
Pastle_hepa_c1709	No BLAST annotation	7,445E-3
Pastle_hepa_c17256	No BLAST annotation	5,894E-3
Pastle_hepa_c17297	No BLAST annotation	7,761E-4
Pastle_hepa_c1738	No BLAST annotation	4,714E-3
Pastle_hepa_c1747	v-type proton atpase subunit-a isoform-1-like isoform-2	3,768E-6	F:hydrogen ion transmembrane transporter activity; P:ATP hydrolysis coupled proton transport	F:GO:0015078; P:GO:0015991	IPR002490; IPR026028; Signal peptide, Transmembrane domain
Pastle_hepa_c1748	Fatty acid hydroxylase	2,656E-4	F:iron ion binding; P:fatty acid biosynthetic process; F:oxidoreductase activity; P:oxidationreduction process	F:GO:0005506; P:GO:0006633; F:GO:0016491; P:GO:0055114	IPR006694; Transmembrane domain
Pastle_hepa_c1757	h+ lysosomal accessory protein-1-like	6,349E-5	P:retina development in cameratype eye; C:protontransporting Vtype ATPase, V1 domain; P:eye pigment granule organization; P:retinal pigment epithelium development; F:protontransporting ATPase activity, rotational mechanism; P:ATP hydrolysis coupled proton transport; P:melanosome organization; F:hydrogen ion transporting ATP synthase activity, rotational mechanism	P:GO:0060041; C:GO:0033180; P:GO:0008057; P:GO:0003406; F:GO:0046961; P:GO:0015991; P:GO:0032438; F:GO:0046933
Pastle_hepa_c17619	cop9 signalosome complex subunit	1,054E-3
Pastle_hepa_c1777	btb poz domain-containing protein-2-like	5,303E-3	F:protein binding	F:GO:0005515	IPR000210; IPR011333; IPR011705; IPR013069;
Pastle_hepa_c17902	No BLAST annotation	7,968E-5
Pastle_hepa_c18	cytochrome p450 2u1-like	7,345E-6	F:electron carrier activity; F:heme binding; P:oxidationreduction process	F:GO:0009055; F:GO:0020037; P:GO:0055114	IPR001128; IPR002401; IPR017972;
Pastle_hepa_c18130	No BLAST annotation	4,527E-5
Pastle_hepa_c1814	60s ribosomal protein-l35a-like	1,965E-8	F:structural constituent of ribosome; P:translation; C:ribosome; C:intracellular	F:GO:0003735; P:GO:0006412; C:GO:0005840; C:GO:0005622
Pastle_hepa_c1820	peptidyl-trna hydrolase mitochondrial-like isoform-1	6,46E-3	P:translation; F:aminoacyltRNA hydrolase activity	P:GO:0006412; F:GO:0004045	Signal peptide, Transmembrane domain
Pastle_hepa_c1821	heterogeneous nuclear ribonucleoprotein-a2- b1 homolog	0	F:nucleic acid binding; F:nucleotide binding	F:GO:0003676; F:GO:0000166	IPR000504; IPR012677;
Pastle_hepa_c1826	glutathione s-transferase-mu-3-like	3,677E-3	F:glutathione transferase activity; P:metabolic process; F:protein binding	F:GO:0004364; P:GO:0008152; F:GO:0005515	IPR003081; IPR004045; IPR004046; IPR010987; IPR012336; IPR017933;
Pastle_hepa_c18388	DnaJ-like protein 9	3,046E-3	F:protein binding	F:GO:0005515	IPR011990; IPR013026; IPR019734;
Pastle_hepa_c1854	signal peptide peptidase	2,716E-5	F:aspartictype endopeptidase activity; C:integral to membrane	F:GO:0004190; C:GO:0016021	IPR006639; IPR007369; Transmembrane domain
Pastle_hepa_c1857	No BLAST annotation	2,607E-6
Pastle_hepa_c18607	No BLAST annotation	2,724E-3
Pastle_hepa_c1866	proteasome subunit-beta type-5	4,622E-3	C:proteasome core complex; P:proteolysis involved in cellular protein catabolic process; F:threoninetype endopeptidase activity	C:GO:0005839; P:GO:0051603; F:GO:0004298	IPR000243; IPR001353; IPR016050; IPR023333;
Pastle_hepa_c1873	gtp-binding protein	3,454E-3	P:protein transport; P:transport; F:nucleotide binding; F:GTP binding; C:Golgi apparatus; P:intracellular protein transport; C:intracellular; C:endoplasmic reticulum; P:vesiclemediated transport	P:GO:0015031; P:GO:0006810; F:GO:0000166; F:GO:0005525; C:GO:0005794; P:GO:0006886; C:GO:0005622; C:GO:0005783; P:GO:0016192
Pastle_hepa_c18802	No BLAST annotation	6,171E-4
Pastle_hepa_c18811	No BLAST annotation	4,603E-3
Pastle_hepa_c1898	hypoglycemia/hypoxia inducible mitochondrial protein	3,049E-7	C:integral to membrane; C:membrane	C:GO:0016021; C:GO:0016020	IPR007667; Transmembrane domain
Pastle_hepa_c190	reverse transcriptase	2,396E-8	P:DNA methylation; F:RNA binding; F:sitespecific DNAmethyltransferase (adeninespecific) activity; P:RNAdependent DNA replication; P:DNA methylation on adenine; F:RNAdirected DNA polymerase activity; F:DNA binding; F:ribonuclease H activity; F:nucleic acid binding	P:GO:0006306; F:GO:0003723; F:GO:0009007; P:GO:0006278; P:GO:0032775; F:GO:0003964; F:GO:0003677; F:GO:0004523; F:GO:0003676	Transmembrane domain
Pastle_hepa_c1900	No BLAST annotation	4,557E-5	P:nervous system development	P:GO:0007399	IPR026100; Transmembrane domain
Pastle_hepa_c1901	Fatty acid hydroxylase	4,164E-3	F:iron ion binding; P:fatty acid biosynthetic process; F:oxidoreductase activity; P:oxidationreduction process	F:GO:0005506; P:GO:0006633; F:GO:0016491; P:GO:0055114	IPR006694; Signal peptide, Transmembrane domain
Pastle_hepa_c1903	isopenicillin n synthetase	7,157E-7	F:iron ion binding; F:oxidoreductase activity; P:oxidationreduction process	F:GO:0005506; F:GO:0016491; P:GO:0055114	IPR002283; IPR005123; IPR026992;
Pastle_hepa_c19047	peptidyl-trna hydrolase 2-like	8,922E-3	F:aminoacyltRNA hydrolase activity; F:protein binding	F:GO:0004045; F:GO:0005515	IPR002833; IPR009060; IPR015940; IPR023476;
Pastle_hepa_c1911	No BLAST annotation	1,594E-4
Pastle_hepa_c1924	cytochrome b-c1 complex subunit-mitochondrial	4,313E-4	F:metalloendopeptidase activity; P:proteolysis; F:zinc ion binding	F:GO:0004222; P:GO:0006508; F:GO:0008270	IPR007863; IPR011237; IPR011249; IPR011765;
Pastle_hepa_c1939	trna selenocysteine 1-associated protein-1	3,344E-4	F:nucleic acid binding; F:nucleotide binding	F:GO:0003676; F:GO:0000166	Signal peptide, Transmembrane domain
Pastle_hepa_c19428	target of egr1 protein-1	2,518E-3	F:nucleic acid binding; F:zinc ion binding; C:nucleus	F:GO:0003676; F:GO:0008270; C:GO:0005634	IPR000571; IPR006941; IPR012337;
Pastle_hepa_c19472	No BLAST annotation	7,829E-7
Pastle_hepa_c19577	No BLAST annotation	1,256E-3
Pastle_hepa_c1959	t-box protein bx15 18 22	5,738E-4	F:sequencespecific DNA binding transcription factor activity; C:nucleus	F:GO:0003700; C:GO:0005634	IPR001699; IPR008967; IPR018186
Pastle_hepa_c196	No BLAST annotation	8,728E-4
Pastle_hepa_c1973	glucosyl--glucuronosyl transferases	5,738E-4	P:metabolic process	P:GO:0008152	IPR002213; Transmembrane domain
Pastle_hepa_c19845	No BLAST annotation	9,093E-6
Pastle_hepa_c19905	mitochondrial cdgsh iron sulfur domain-containing protein	6,493E-3	C:intracellular membranebounded organelle	C:GO:0043231	IPR006622; IPR018967;
Pastle_hepa_c1991	26s protease regulatory subunit-6a	8,671E-6	F:nucleosidetriphosphatase activity; F:ATP binding; C:cytoplasm; P:protein catabolic process	F:GO:0017111; F:GO:0005524; C:GO:0005737; P:GO:0030163	IPR003593; IPR003959; IPR003960; IPR005937;
Pastle_hepa_c1992	protein disulfide isomerase 1	3,44E-3	P:glycerol ether metabolic process; F:electron carrier activity; F:protein disulfide oxidoreductase activity; P:cell redox homeostasis	P:GO:0006662; F:GO:0009055; F:GO:0015035; P:GO:0045454	IPR005746; IPR012336; IPR013766; IPR017937; Signal peptide
Pastle_hepa_c19953	cysteine-rich protein-1	2,024E-6	F:zinc ion binding	F:GO:0008270	IPR001781;
Pastle_hepa_c1996	ragulator complex protein lamtor1-like	1,536E-4			Transmembrane domain
Pastle_hepa_c1998	protein-disulfide isomerase	0	P:glycerol ether metabolic process; F:electron carrier activity; F:protein disulfide oxidoreductase activity; P:cell redox homeostasis; F:isomerase activity; C:endoplasmic reticulum	P:GO:0006662; F:GO:0009055; F:GO:0015035; P:GO:0045454; F:GO:0016853; C:GO:0005783	IPR005746; IPR005788; IPR005792; IPR012336; IPR013766; IPR017937; Signal peptide, Transmembrane domain
Pastle_hepa_c20038	peroxisomal biogenesis factor-7	2,109E-7	F:protein binding	F:GO:0005515	IPR001680; IPR015943; IPR017986; IPR019775;
Pastle_hepa_c2008	No BLAST annotation	5,683E-4
Pastle_hepa_c2009	protein arginine n-methyltransferase 8-like isoform-1	1,512E-3	P:protein methylation; F:methyltransferase activity	P:GO:0006479; F:GO:0008168	IPR025799;
Pastle_hepa_c2017	ubiquitin-conjugating enzyme h5b	4,542E-3	F:acidamino acid ligase activity	F:GO:0016881	IPR000608; IPR016135; IPR023313; Signal peptide
Pastle_hepa_c2024	nuclear pore complex protein nup160 homolog	2,871E-5			IPR021717;
Pastle_hepa_c20246	No BLAST annotation	8,998E-5
Pastle_hepa_c20282	No BLAST annotation	5,907E-3
Pastle_hepa_c2032	60S ribosomal protein L5-like	0	F:structural constituent of ribosome; C:ribosome; P:translation; F:5S rRNA binding	F:GO:0003735; C:GO:0005840; P:GO:0006412; F:GO:0008097	IPR005484; IPR005485; IPR025607;
Pastle_hepa_c20335	No BLAST annotation	5,889E-3
Pastle_hepa_c2040	No BLAST annotation	4,609E-4
Pastle_hepa_c20457	protein dpy-30 homolog	1,578E-3
Pastle_hepa_c2046	rab gtpase interacting factor	7,304E-3	C:membrane	C:GO:0016020
Pastle_hepa_c2049	developmentally-regulated gtp-binding protein-2	2,853E-4	F:GTP binding	F:GO:0005525	IPR004095; IPR005225; IPR006073; IPR006074; IPR012676;
Pastle_hepa_c2054	No BLAST annotation	4,839E-3			Signal peptide
Pastle_hepa_c2064	No BLAST annotation	1,602E-3
Pastle_hepa_c2071	zinc mym domain-containing partial protein	0
Pastle_hepa_c2087	tropomyosin	9,428E-4			Signal peptide, Transmembrane domain
Pastle_hepa_c209	d-arabinose- 1 dehydrogenase-like isoform-2	9,624E-3
Pastle_hepa_c2094	No BLAST annotation	3,522E-11
Pastle_hepa_c2095	No BLAST annotation	5,51E-13
Pastle_hepa_c20995	No BLAST annotation	2,407E-3
Pastle_hepa_c21	No BLAST annotation	1,106E-3
Pastle_hepa_c2106	small nuclear ribonucleoprotein sm d3	1,105E-5	F:nucleic acid binding; C:ribonucleoprotein complex	F:GO:0003676; C:GO:0030529	IPR001163; IPR006649; IPR010920;
Pastle_hepa_c2107	fructose -bisphosphate aldolase	0	F:fructosebisphosphate aldolase activity; P:glycolysis	F:GO:0004332; P:GO:0006096	IPR000741; IPR013785;
Pastle_hepa_c2110	alpha-glucosyltransferase alg10-b	3,897E-4	C:integral to membrane	C:GO:0016021	IPR007006; Signal peptide, Transmembrane domain
Pastle_hepa_c2113	No BLAST annotation	5,839E-8
Pastle_hepa_c2126	hrp65-3 isoform	1,977E-5	F:RNA binding; F:nucleic acid binding; C:cytoplasm; C:cytoskeleton; F:nucleotide binding; P:mRNA export from nucleus; C:nucleus	F:GO:0003723; F:GO:0003676; C:GO:0005737; C:GO:0005856; F:GO:0000166; P:GO:0006406; C:GO:0005634
Pastle_hepa_c2143	poly(U)-specific endoribonuclease-like isoform-1	1,526E-3	F:polysaccharide binding; F:scavenger receptor activity; P:immune response; F:chitin binding; P:chitin metabolic process; C:extracellular region	F:GO:0030247; F:GO:0005044; P:GO:0006955; F:GO:0008061; P:GO:0006030; C:GO:0005576	Signal peptide
Pastle_hepa_c2153	nadh-ubiquinone oxidoreductase subunit	9,69E-7	F:catalytic activity; P:cellular metabolic process; F:coenzyme binding; F:nucleotide binding	F:GO:0003824; P:GO:0044237; F:GO:0050662; F:GO:0000166	IPR001509; IPR016040; Signal peptide
Pastle_hepa_c2159	yipf1 protein isoform 2	6,405E-3	C:membrane	C:GO:0016020	IPR006977; Transmembrane domain
Pastle_hepa_c2175	No BLAST annotation	6,744E-3
Pastle_hepa_c2182	histone h2a	7,157E-3	C:nucleosome; F:DNA binding; C:nucleus; P:nucleosome assembly; F:protein heterodimerization activity	C:GO:0000786; F:GO:0003677; C:GO:0005634; P:GO:0006334; F:GO:0046982	IPR002119; IPR007125; IPR009072;
Pastle_hepa_c2189	No BLAST annotation	1,127E-4
Pastle_hepa_c2197	mitochondrial import receptor subunit tom20	7,959E-3	C:mitochondrial outer membrane translocase complex; P:protein targeting	C:GO:0005742; P:GO:0006605	IPR002056; IPR022422; IPR023392; Transmembrane domain
Pastle_hepa_c2202	transformer-2 protein	3,777E-6	F:nucleic acid binding; F:nucleotide binding	F:GO:0003676; F:GO:0000166	IPR000504; IPR012677;
Pastle_hepa_c2208	c-type lectin	2,063E-8			IPR016186; IPR016187
Pastle_hepa_c223	magnesium transporter protein-1-like	8,724E-5	P:cell redox homeostasis	P:GO:0045454	IPR006844; IPR012336; IPR013766; IPR021149; Signal peptide, Transmembrane domain
Pastle_hepa_c2237	beta-lactamase-like protein-2-like	8,729E-3	F:hydrolase activity	F:GO:0016787	Transmembrane domain
Pastle_hepa_c224	No BLAST annotation	1,578E-5
Pastle_hepa_c22565	tetraspanins-like protein cd63	2,151E-3	C:integral to membrane; C:membrane	C:GO:0016021; C:GO:0016020
Pastle_hepa_c226	Chitin binding domain-containing protein	1,256E-3	C:extracellular region; P:chitin metabolic process; F:chitin binding	C:GO:0005576; P:GO:0006030; F:GO:0008061	IPR002557
Pastle_hepa_c2275	Reverse transcriptase	2,683E-3	F:RNA binding; F:RNAdirected DNA polymerase activity; P:RNAdependent DNA replication	F:GO:0003723; F:GO:0003964; P:GO:0006278	IPR000477; Signal peptide
Pastle_hepa_c228	No BLAST annotation	0
Pastle_hepa_c2280	u1 small nuclear ribonucleoprotein c	1,978E-3	F:nucleic acid binding; C:nucleus; F:zinc ion binding	F:GO:0003676; C:GO:0005634; F:GO:0008270	IPR000690; IPR003604; IPR013085;
Pastle_hepa_c230	fructose -bisphosphate aldolase	1,085E-4	P:metabolic process; F:fructosebisphosphate aldolase activity; F:catalytic activity; P:glycolysis; F:lyase activity	P:GO:0008152; F:GO:0004332; F:GO:0003824; P:GO:0006096; F:GO:0016829
Pastle_hepa_c2301	kazal-type proteinase inhibitor	2,77E-3	F:serinetype endopeptidase inhibitor activity; F:protein binding	F:GO:0004867; F:GO:0005515	IPR001239; IPR002350; IPR011497;
Pastle_hepa_c2305	2-phospho-d-glycerate hydro-lyase	7,761E-3	C:phosphopyruvate hydratase complex; F:magnesium ion binding; F:phosphopyruvate hydratase activity; P:glycolysis	C:GO:0000015; F:GO:0000287; F:GO:0004634; P:GO:0006096	IPR000941; IPR020811;
Pastle_hepa_c231	Cell division control protein 42 homolog	3,752E-3	F:GTP binding; P:small GTPase mediated signal transduction; F:GTPase activity; P:GTP catabolic process; P:intracellular protein transport; P:nucleocytoplasmic transport; C:intracellular; C:membrane	F:GO:0005525; P:GO:0007264; F:GO:0003924; P:GO:0006184; P:GO:0006886; P:GO:0006913; C:GO:0005622; C:GO:0016020	IPR001806; IPR002041; IPR003578; IPR003579; IPR005225; IPR020849;
Pastle_hepa_c232	No BLAST annotation	2,3E-12
Pastle_hepa_c2334	monocarboxylic acid transporter member 12	3,4E-3	C:integral to membrane; P:transmembrane transport	C:GO:0016021; P:GO:0055085	IPR011701; IPR016196; IPR020846; Transmembrane domain
Pastle_hepa_c2341	arylsulfatase a-like	3,806E-6	P:metabolic process; F:sulfuric ester hydrolase activity	P:GO:0008152; F:GO:0008484	IPR000917; IPR017849; IPR017850; IPR024607; Signal peptide
Pastle_hepa_c2357	proteasome subunit-beta type-7-like	4,011E-3	P:proteolysis involved in cellular protein catabolic process; F:endopeptidase activity; C:nucleus; F:hydrolase activity; C:cytoplasm; F:threoninetype endopeptidase activity; C:proteasome core complex; C:proteasome complex; F:peptidase activity	P:GO:0051603; F:GO:0004175; C:GO:0005634; F:GO:0016787; C:GO:0005737; F:GO:0004298; C:GO:0005839; C:GO:0000502; F:GO:0008233
Pastle_hepa_c236	60s acidic ribosomal protein-p0	4,194E-3	P:ribosome biogenesis; F:structural constituent of ribosome; C:ribosome; P:translational elongation	P:GO:0042254; F:GO:0003735; C:GO:0005840; P:GO:0006414	IPR001790; IPR001813;
Pastle_hepa_c2367	60s ribosomal protein-l7a-like	5,306E-9	C:ribonucleoprotein complex; P:ribosome biogenesis; C:ribosome	C:GO:0030529; P:GO:0042254; C:GO:0005840
Pastle_hepa_c2370	No BLAST annotation	2,982E-5
Pastle_hepa_c2374	No BLAST annotation	1,554E-7
Pastle_hepa_c2376	phosphoglycerate mutase 1	1,694E-4	F:phosphoglycerate mutase activity; P:glycolysis	F:GO:0004619; P:GO:0006096	IPR001345; IPR005952; IPR013078;
Pastle_hepa_c23771	No BLAST annotation	6,56E-4
Pastle_hepa_c2382	protein translation factor-sui1 homolog	1,446E-3	F:translation initiation factor activity; P:translational initiation	F:GO:0003743; P:GO:0006413	IPR001950; IPR005874;
Pastle_hepa_c2385	peptidyl-prolyl cis-trans isomerase	4,698E-6	F:peptidylprolyl cistrans isomerase activity; P:protein folding	F:GO:0003755; P:GO:0006457	IPR002130
Pastle_hepa_c2386	sugar transporter protein 5	0	C:integral to membrane; F:transmembrane transporter activity; P:transmembrane transport	C:GO:0016021; F:GO:0022857; P:GO:0055085	IPR005828; IPR005829; IPR016196; IPR020846; Transmembrane domain
Pastle_hepa_c2387	mitochondrial inner membrane protein subunit	2,712E-4	P:protein transport; C:membrane; C:mitochondrial inner membrane; P:protein targeting to mitochondrion; C:mitochondrion; P:transport; P:protein import into mitochondrial inner membrane; C:mitochondrial intermembrane space protein transporter complex; P:transmembrane transport; F:metal ion binding	P:GO:0015031; C:GO:0016020; C:GO:0005743; P:GO:0006626; C:GO:0005739; P:GO:0006810; P:GO:0045039; C:GO:0042719; P:GO:0055085; F:GO:0046872	Transmembrane domain
Pastle_hepa_c2394	zinc iron transporter	8,693E-3	C:membrane; P:metal ion transport; F:metal ion transmembrane transporter activity; P:transmembrane transport	C:GO:0016020; P:GO:0030001; F:GO:0046873; P:GO:0055085	IPR003689; Signal peptide, Transmembrane domain
Pastle_hepa_c2416	proliferation-associated protein-2g4-like	8,23E-5	P:cellular process	P:GO:0009987	IPR000994; IPR004545; IPR011991;
Pastle_hepa_c2419	actin binding protein	9,459E-3	F:carbohydrate binding	F:GO:0030246	IPR013784; IPR019008; Signal peptide, Transmembrane domain
Pastle_hepa_c2426	dynein light chain cytoplasmic-like	5,629E-3	C:microtubule associated complex; P:microtubulebased process	C:GO:0005875; P:GO:0007017	IPR001372; IPR019763;
Pastle_hepa_c24362	No BLAST annotation	6,997E-3
Pastle_hepa_c2447	gamma-oxoglutarate	1,043E-6	F:oxidoreductase activity; P:oxidationreduction process	F:GO:0016491; P:GO:0055114	IPR003819; Signal peptide
Pastle_hepa_c2457	atpase assembly integral membrane protein vma21-like	7,691E-3	C:endoplasmic reticulum membrane; P:vacuolar protontransporting Vtype ATPase complex assembly; C:COPII vesicle coat; C:cytoplasmic vesicle; C:endoplasmic reticulumGolgi intermediate compartment membrane; C:integral to membrane; C:endoplasmic reticulum; C:membrane	C:GO:0005789; P:GO:0070072; C:GO:0030127; C:GO:0031410; C:GO:0033116; C:GO:0016021; C:GO:0005783; C:GO:0016020	IPR019013; Transmembrane domain
Pastle_hepa_c2459	cytochrome p450 cyp330a1	8,23E-5	F:electron carrier activity; F:heme binding; P:oxidationreduction process	F:GO:0009055; F:GO:0020037; P:GO:0055114	IPR001128; IPR002401;
Pastle_hepa_c2467	No BLAST annotation	1,577E-4
Pastle_hepa_c248	Endoribonuclease XendoU	4,301E-4	F:hydrolase activity, acting on ester bonds	F:GO:0016788	IPR018998; Signal peptide, Transmembrane domain
Pastle_hepa_c2481	juvenile hormone-inducible protein	8,97E-11			IPR012877;
Pastle_hepa_c24868	No BLAST annotation	1,643E-5
Pastle_hepa_c2496	kelch motif family protein	9,751E-5	F:protein binding; F:zinc ion binding	F:GO:0005515; F:GO:0008270	IPR001841; IPR013083; IPR017907; IPR018957;
Pastle_hepa_c25	No BLAST annotation	1,095E-3
Pastle_hepa_c2507	No BLAST annotation	5,192E-4
Pastle_hepa_c2510	carnitine deficiency associated protein	1,594E-3			IPR019265;
Pastle_hepa_c2521	No BLAST annotation	1,962E-4
Pastle_hepa_c2535	cystathionine beta-lyase	2,241E-3	P:cellular amino acid metabolic process; F:catalytic activity; F:pyridoxal phosphate binding; F:lyase activity	P:GO:0006520; F:GO:0003824; F:GO:0030170; F:GO:0016829	Signal peptide
Pastle_hepa_c2547	surfeit locus protein 4 homolog	2,911E-3	C:integral to membrane	C:GO:0016021	IPR002995; Transmembrane domain
Pastle_hepa_c2550	v-type proton atpase subunit-d 1-like	1,154E-5	C:protontransporting twosector ATPase complex, catalytic domain; F:protontransporting ATPase activity, rotational mechanism; F:ATPase activity, coupled to transmembrane movement of substances; P:ATP hydrolysis coupled proton transport	C:GO:0033178; F:GO:0046961; F:GO:0042626; P:GO:0015991
Pastle_hepa_c257	interferon regulatory factor-4	1,446E-3	F:regulatory region DNA binding	F:GO:0000975	IPR001346; IPR011991;
Pastle_hepa_c2574	No BLAST annotation	2,526E-4
Pastle_hepa_c2575	crustin 1	2,526E-4	F:peptidase inhibitor activity; C:extracellular region; P:negative regulation of peptidase activity	F:GO:0030414; C:GO:0005576; P:GO:0010466
Pastle_hepa_c2586	glutamine synthetase	0	P:nitrogen compound metabolic process; F:ATP binding; F:ligase activity; P:glutamine biosynthetic process; F:glutamateammonia ligase activity; F:nucleotide binding; F:catalytic activity	P:GO:0006807; F:GO:0005524; F:GO:0016874; P:GO:0006542; F:GO:0004356; F:GO:0000166; F:GO:0003824
Pastle_hepa_c2594	No BLAST annotation	2,495E-3
Pastle_hepa_c260	NADH dehydrogenase	0	P:oxidationreduction process; F:4 iron, 4 sulfur cluster binding; F:NADH dehydrogenase (ubiquinone) activity; F:NAD binding; F:oxidoreductase activity, acting on NADH or NADPH; F:FMN binding	P:GO:0055114; F:GO:0051539; F:GO:0008137; F:GO:0051287; F:GO:0016651; F:GO:0010181	Signal peptide, Transmembrane domain
Pastle_hepa_c2608	utp-glucose-1-phosphate uridylyltransferase 2	0	F:nucleotidyltransferase activity; P:metabolic process; F:transferase activity	F:GO:0016779; P:GO:0008152; F:GO:0016740	Signal peptide
Pastle_hepa_c2624	hypoxanthine phosphoribosyltransferase 1	5,87E-3	F:hypoxanthine phosphoribosyltransferase activity; C:cytoplasm; P:purine ribonucleoside salvage	F:GO:0004422; C:GO:0005737; P:GO:0006166	IPR000836; IPR005904;
Pastle_hepa_c2637	No BLAST annotation	6,503E-4
Pastle_hepa_c2644	akirin-2 isoform-1	7,347E-3
Pastle_hepa_c2652	Reverse transcriptase	5,765E-4	F:RNA binding; F:RNAdirected DNA polymerase activity; P:RNAdependent DNA replication	F:GO:0003723; F:GO:0003964; P:GO:0006278	IPR000477;
Pastle_hepa_c2653	rna-binding protein-14	5,52E-6	F:nucleic acid binding; F:nucleotide binding	F:GO:0003676; F:GO:0000166	IPR000504; IPR012677;
Pastle_hepa_c2663	No BLAST annotation	6,443E-4
Pastle_hepa_c2681	ectoine hydroxylase-like	1,87E-8			IPR008775;
Pastle_hepa_c2683	No BLAST annotation	1,085E-3
Pastle_hepa_c2731	cytochrome p450 cyp330a1	0	F:electron carrier activity; F:heme binding; P:oxidationreduction process	F:GO:0009055; F:GO:0020037; P:GO:0055114	IPR001128; Signal peptide, Transmembrane domain
Pastle_hepa_c2733	mitochondrial import inner membrane translocase subunit	1,403E-3	P:protein transport; C:membrane; C:mitochondrial inner membrane; P:protein targeting to mitochondrion; C:mitochondrion; P:transport; P:protein import into mitochondrial inner membrane; C:mitochondrial intermembrane space protein transporter complex; P:transmembrane transport; F:metal ion binding	P:GO:0015031; C:GO:0016020; C:GO:0005743; P:GO:0006626; C:GO:0005739; P:GO:0006810; P:GO:0045039; C:GO:0042719; P:GO:0055085; F:GO:0046872	Signal peptide
Pastle_hepa_c274	hsc70-interacting isoform 2	6,152E-5	F:protein binding	F:GO:0005515	IPR006636; IPR011990; IPR013026; IPR019734;
Pastle_hepa_c2744	No BLAST annotation	1,911E-3
Pastle_hepa_c2751	No BLAST annotation	1,199E-3
Pastle_hepa_c2752	methyltransferase-like protein 7a	1,244E-6	P:metabolic process; F:methyltransferase activity	P:GO:0008152; F:GO:0008168	IPR013216;
Pastle_hepa_c2764	No BLAST annotation	3,11E-4
Pastle_hepa_c2793	phosphate carrier mitochondrial-like	9,982E-3			IPR018108; IPR023395; Transmembrane domain
Pastle_hepa_c28	hpt factor-9	4,411E-4			Signal peptide
Pastle_hepa_c280	reverse transcriptase ribonuclease h methyltransferase	1,869E-3	P:DNA methylation; F:RNA binding; F:sitespecific DNAmethyltransferase (adeninespecific) activity; P:RNAdependent DNA replication; P:DNA methylation on adenine; F:RNAdirected DNA polymerase activity; F:DNA binding	P:GO:0006306; F:GO:0003723; F:GO:0009007; P:GO:0006278; P:GO:0032775; F:GO:0003964; F:GO:0003677
Pastle_hepa_c2801	arginyl-trna cytoplasmic-like	1,216E-11	F:argininetRNA ligase activity; F:ATP binding; C:cytoplasm; P:arginyltRNA aminoacylation	F:GO:0004814; F:GO:0005524; C:GO:0005737; P:GO:0006420	IPR001278; IPR001412; IPR005148; IPR008909; IPR009080; IPR014729; IPR015945;
Pastle_hepa_c2804	mitochondrial ribosomal protein-l32	8,887E-3	F:structural constituent of ribosome; P:translation; C:large ribosomal subunit	F:GO:0003735; P:GO:0006412; C:GO:0015934	IPR002677; IPR011332;
Pastle_hepa_c2807	No BLAST annotation	2,607E-6			IPR009724; Signal peptide, Transmembrane domain
Pastle_hepa_c2846	No BLAST annotation	6,834E-3
Pastle_hepa_c286	rna-directed dna polymerase from mobile element jockey-like	0	F:RNA binding; P:RNAdependent DNA replication; F:RNAdirected DNA polymerase activity	F:GO:0003723; P:GO:0006278; F:GO:0003964
Pastle_hepa_c2885	mitochondrial fission 1	2,815E-4	F:protein binding	F:GO:0005515	IPR011990; IPR016543; Transmembrane domain
Pastle_hepa_c2894	hydroxysteroid dehydrogenase-like protein 2-like	3,489E-3	P:oxidationreduction process; F:binding; F:sterol binding; F:oxidoreductase activity; P:metabolic process; F:catalytic activity	P:GO:0055114; F:GO:0005488; F:GO:0032934; F:GO:0016491; P:GO:0008152; F:GO:0003824
Pastle_hepa_c292	laccase-1-like	1,66E-8	F:oxidoreductase activity; P:oxidationreduction process; F:copper ion binding	F:GO:0016491; P:GO:0055114; F:GO:0005507	IPR001117; IPR008972; IPR011706; IPR011707; Signal peptide
Pastle_hepa_c29266	No BLAST annotation	3,309E-4
Pastle_hepa_c2929	No BLAST annotation	1,711E-3
Pastle_hepa_c2930	rna-directed dna polymerase from mobile element jockey-like	4,026E-4	F:RNA binding; F:RNAdirected DNA polymerase activity; P:RNAdependent DNA replication	F:GO:0003723; F:GO:0003964; P:GO:0006278	IPR000477; Signal peptide
Pastle_hepa_c2958	retinol dehydrogenase-13-like	7,126E-10	P:metabolic process; F:oxidoreductase activity; F:nucleotide binding	P:GO:0008152; F:GO:0016491; F:GO:0000166	IPR002198; IPR002347; IPR016040; Signal peptide, Transmembrane domain
Pastle_hepa_c2963	No BLAST annotation	2,589E-6
Pastle_hepa_c2985	No BLAST annotation	1,574E-3
Pastle_hepa_c301	acyl- dehydrogenase domain-containing protein	1,296E-6	P:oxidationreduction process	P:GO:0055114	IPR006090; IPR009075; Transmembrane domain
Pastle_hepa_c3013	mitochondrial aspartate aminotransferase	1,137E-3	P:cellular amino acid metabolic process; F:transaminase activity; P:biosynthetic process; F:pyridoxal phosphate binding	P:GO:0006520; F:GO:0008483; P:GO:0009058; F:GO:0030170	IPR000796; IPR004838; IPR004839; IPR015421; IPR015424;
Pastle_hepa_c3032	reverse transcriptase ribonuclease h methyltransferase	5,265E-4	P:DNA methylation; F:RNA binding; F:sitespecific DNAmethyltransferase (adeninespecific) activity; P:RNAdependent DNA replication; P:DNA methylation on adenine; F:RNAdirected DNA polymerase activity; F:DNA binding	P:GO:0006306; F:GO:0003723; F:GO:0009007; P:GO:0006278; P:GO:0032775; F:GO:0003964; F:GO:0003677	Signal peptide
Pastle_hepa_c3050	reverse transcriptase ribonuclease h methyltransferase	0	F:RNA binding; F:RNAdirected DNA polymerase activity; P:RNAdependent DNA replication	F:GO:0003723; F:GO:0003964; P:GO:0006278	IPR000477; Transmembrane domain
Pastle_hepa_c3103	mitochondrial enolase superfamily member 1-like	8,658E-9	F:catalytic activity; P:metabolic process	F:GO:0003824; P:GO:0008152	IPR001354; IPR013341; IPR013342; ,
Pastle_hepa_c3138	adenylate kinase 2	1,07E-7	P:nucleobasecontaining compound metabolic process; F:ATP binding; F:nucleobasecontaining compound kinase activity; P:nucleotide phosphorylation; F:phosphotransferase activity, phosphate group as acceptor; F:nucleotide kinase activity; F:adenylate kinase activity; F:transferase activity; P:nucleotide biosynthetic process; P:phosphorylation; C:cytoplasm; F:kinase activity; C:mitochondrion; F:nucleo…	P:GO:0006139; F:GO:0005524; F:GO:0019205; P:GO:0046939; F:GO:0016776; F:GO:0019201; F:GO:0004017; F:GO:0016740; P:GO:0009165; P:GO:0016310; C:GO:0005737; F:GO:0016301; C:GO:0005739; F:GO:0000166; C:GO:0005758	Signal peptide, Transmembrane domain
Pastle_hepa_c3145	impact-like protein	3,308E-3	F:protein binding	F:GO:0005515	IPR001498; IPR006575; IPR016135; IPR020568; IPR023582
Pastle_hepa_c3150	eukaryotic translation initiation factor-3 subunit-e-a-like	2,026E-3	F:protein binding	F:GO:0005515	IPR000717; IPR011991; IPR016650; IPR019010;
Pastle_hepa_c3173	mitochondrial acetyl-CoA acetyltransferase	1,476E-3	P:metabolic process; F:catalytic activity	P:GO:0008152; F:GO:0003824	IPR002155; IPR016038; IPR016039; IPR020610; IPR020613; IPR020615; IPR020616; IPR020617; Signal peptide
Pastle_hepa_c31813	No BLAST annotation	2,252E-4
Pastle_hepa_c3185	No BLAST annotation	4,713E-9
Pastle_hepa_c3195	glutamine phosphoribosylpyrophosphate	5,134E-5	P:nucleoside metabolic process; F:amidophosphoribosyltransferase activity; P:purine nucleobase biosynthetic process	P:GO:0009116; F:GO:0004044; P:GO:0009113	IPR000583; IPR000836; IPR005854; IPR017932; ,
Pastle_hepa_c3218	chitinase	8,98E-4	F:chitinase activity; P:chitin catabolic process; F:cation binding	F:GO:0004568; P:GO:0006032; F:GO:0043169	IPR001223; IPR001579; IPR011583; IPR013781; IPR017853; Signal peptide
Pastle_hepa_c3224	arp2 3 complex subunit-arpc5	7,703E-3	C:cytoskeleton; P:regulation of actin filament polymerization	C:GO:0005856; P:GO:0030833	IPR006789
Pastle_hepa_c3231	DNA/RNA polymerase	3,821E-3
Pastle_hepa_c3237	solute carrier organic anion transporter family member 3a1	5,427E-4	F:transporter activity; P:transport; C:membrane	F:GO:0005215; P:GO:0006810; C:GO:0016020	IPR004156; IPR016196; Signal peptide, Transmembrane domain
Pastle_hepa_c3241	2-phospho-d-glycerate hydro-lyase	1,128E-8	C:phosphopyruvate hydratase complex; F:magnesium ion binding; F:phosphopyruvate hydratase activity; P:glycolysis	C:GO:0000015; F:GO:0000287; F:GO:0004634; P:GO:0006096	IPR000941; IPR020809; IPR020810; IPR020811; ,
Pastle_hepa_c3243	No BLAST annotation	0
Pastle_hepa_c3269	hydroxyacylglutathione hydrolase	2,477E-5	F:hydroxyacylglutathione hydrolase activity; P:glutathione biosynthetic process; F:zinc ion binding	F:GO:0004416; P:GO:0006750; F:GO:0008270	IPR001279; IPR017782; Signal peptide
Pastle_hepa_c327	caspase	4,829E-4	F:cysteinetype endopeptidase activity; P:proteolysis; P:apoptotic process	F:GO:0004197; P:GO:0006508; P:GO:0006915	IPR001309; IPR002138; IPR002398; IPR011600; IPR015917;
Pastle_hepa_c3275	No BLAST annotation	7,805E-3
Pastle_hepa_c32758	No BLAST annotation	5,183E-3			Signal peptide, Transmembrane domain
Pastle_hepa_c3317	No BLAST annotation	8,204E-10			IPR019387; Transmembrane domain
Pastle_hepa_c3329	ras suppressor protein-1-like	4,672E-3	F:protein binding	F:GO:0005515	IPR001611; IPR003591; IPR025875;
Pastle_hepa_c335	non-specific lipid-transfer protein	2,41E-5	F:sterol binding; F:catalytic activity; P:metabolic process	F:GO:0032934; F:GO:0003824; P:GO:0008152	IPR003033; IPR016038; IPR016039; IPR020613; IPR020615; IPR020616; IPR020617;
Pastle_hepa_c3356	transmembrane emp24 domain-containing protein 7	4,713E-9	P:transport; C:integral to membrane	P:GO:0006810; C:GO:0016021	IPR009038; IPR015718; Signal peptide, Transmembrane domain
Pastle_hepa_c3358	FKBP-type peptidylprolyl isomerase	4,679E-3	P:protein folding; F:calcium ion binding	P:GO:0006457; F:GO:0005509	IPR001179; IPR011992; IPR018247; IPR018249; IPR023566; Signal peptide ,
Pastle_hepa_c336	rho gdp dissociation inhibitor	1,075E-8	F:Rho GDPdissociation inhibitor activity; C:cytoplasm	F:GO:0005094; C:GO:0005737	IPR000406; IPR014756; IPR024792;
Pastle_hepa_c3374	alpha-mannosidase 2c1-like	1,368E-3	F:hydrolase activity, hydrolyzing Oglycosyl compounds; F:mannosidase activity; F:carbohydrate binding; P:carbohydrate metabolic process; F:alphamannosidase activity; P:mannose metabolic process; F:catalytic activity; F:zinc ion binding	F:GO:0004553; F:GO:0015923; F:GO:0030246; P:GO:0005975; F:GO:0004559; P:GO:0006013; F:GO:0003824; F:GO:0008270
Pastle_hepa_c3376	dehydrogenase Glucose/ribitol dehydrogenase and NAD(P)-binding domain-containing protein	2,12E-3	F:nucleotide binding	F:GO:0000166	IPR002347; IPR016040;
Pastle_hepa_c3387	No BLAST annotation	2,748E-3
Pastle_hepa_c339	No BLAST annotation	4,542E-3
Pastle_hepa_c3390	proteasome subunit-beta type-1-like isoform-1	9,555E-7	F:threoninetype endopeptidase activity; C:proteasome core complex; P:proteolysis involved in cellular protein catabolic process	F:GO:0004298; C:GO:0005839; P:GO:0051603	IPR001353; IPR016050; IPR023333;
Pastle_hepa_c3411	No BLAST annotation	4,411E-4
Pastle_hepa_c3413	histidine triad nucleotide-binding protein-1	6,603E-3	F:catalytic activity	F:GO:0003824	IPR001310; IPR011146; IPR019808;
Pastle_hepa_c3417	No BLAST annotation	2,502E-3
Pastle_hepa_c3418	eukaryotic translation initiation factor-5a	1,835E-14	F:translation elongation factor activity; P:peptidyllysine modification to hypusine; F:ribosome binding; P:positive regulation of translational elongation; P:positive regulation of translational termination; P:translational frameshifting	F:GO:0003746; P:GO:0008612; F:GO:0043022; P:GO:0045901; P:GO:0045905; P:GO:0006452	IPR001884; IPR005824; IPR008991; IPR012340; IPR014722; IPR016027; IPR019769; IPR020189
Pastle_hepa_c3432	No BLAST annotation	2,897E-12			Signal peptide, Transmembrane domain
Pastle_hepa_c3438	homocysteine-responsive endoplasmic reticulum-resident ubiquitin-like domain member 2 protein	5,763E-11	P:nucleobasecontaining compound metabolic process; F:ATP binding; F:nucleobasecontaining compound kinase activity	P:GO:0006139; F:GO:0005524; F:GO:0019205	Transmembrane domain
Pastle_hepa_c344	reverse transcriptase ribonuclease h methyltransferase	9,699E-3	F:RNA binding; F:RNAdirected DNA polymerase activity; P:RNAdependent DNA replication	F:GO:0003723; F:GO:0003964; P:GO:0006278	IPR000477; Signal peptide
Pastle_hepa_c3443	No BLAST annotation	8,386E-5
Pastle_hepa_c3444	No BLAST annotation	1,088E-3
Pastle_hepa_c3452	No BLAST annotation	7,997E-8
Pastle_hepa_c3465	out at first protein	1,205E-6			Signal peptide, Transmembrane domain
Pastle_hepa_c3481	ribosomal protein-l44	8,263E-7	F:structural constituent of ribosome; C:ribosome; P:translation	F:GO:0003735; C:GO:0005840; P:GO:0006412	IPR000552; IPR011332
Pastle_hepa_c3484	skeletal muscle actin 2	2,336E-6	F:ATP binding	F:GO:0005524	IPR004000; IPR004001; IPR020902;
Pastle_hepa_c349	ubiquitin a	4,34E-3	F:structural constituent of ribosome; P:translation; C:ribosome; C:intracellular	F:GO:0003735; P:GO:0006412; C:GO:0005840; C:GO:0005622
Pastle_hepa_c3497	No BLAST annotation	1,987E-4
Pastle_hepa_c3503	26s protease regulatory subunit-s10b	2,984E-6	F:nucleosidetriphosphatase activity; F:ATP binding; C:cytoplasm; P:protein catabolic process	F:GO:0017111; F:GO:0005524; C:GO:0005737; P:GO:0030163	IPR003593; IPR003959; IPR003960; IPR005937;
Pastle_hepa_c3508	No BLAST annotation	2,051E-4
Pastle_hepa_c3513	pyruvate dehydrogenase e1 component subunit-mitochondrial	1,991E-7	F:pyruvate dehydrogenase (acetyltransferring) activity; P:glycolysis; C:intracellular membranebounded organelle; P:oxidationreduction process	F:GO:0004739; P:GO:0006096; C:GO:0043231; P:GO:0055114	IPR001017; IPR017597;
Pastle_hepa_c3514	heat shock protein 67b2	2,751E-5	P:response to stress	P:GO:0006950	IPR001763;
Pastle_hepa_c3515	rna-directed dna polymerase from mobile element jockey-like	2,094E-8	F:RNA binding; F:RNAdirected DNA polymerase activity; P:RNAdependent DNA replication	F:GO:0003723; F:GO:0003964; P:GO:0006278	IPR003286;
Pastle_hepa_c3520	No BLAST annotation	7,761E-3
Pastle_hepa_c3525	No BLAST annotation	4,88E-4
Pastle_hepa_c3531	No BLAST annotation	3,897E-3
Pastle_hepa_c3532	No BLAST annotation	1,754E-3
Pastle_hepa_c3535	No BLAST annotation	7,629E-7
Pastle_hepa_c3546	di-n-acetylchitobiase	4,674E-4	F:chitinase activity; P:chitin catabolic process; F:cation binding	F:GO:0004568; P:GO:0006032; F:GO:0043169	IPR001223; IPR011583; IPR013781; IPR017853; Signal peptide
Pastle_hepa_c3553	ficolin-like protein-2	6,635E-9	F:receptor binding; P:signal transduction	F:GO:0005102; P:GO:0007165	IPR002181; IPR014715; IPR014716; Signal peptide, Transmembrane domain
Pastle_hepa_c3583	No BLAST annotation	8,722E-5
Pastle_hepa_c360	translationally-controlled tumor protein	2,88E-7			IPR011057; IPR011323; IPR018103; IPR018105;
Pastle_hepa_c3609	nuclear transcription factor-y subunit-gamma-like isoform-3	1,08E-8	C:intracellular; F:sequencespecific DNA binding; F:protein heterodimerization activity	C:GO:0005622; F:GO:0043565; F:GO:0046982	IPR003958; IPR009072;
Pastle_hepa_c361	No BLAST annotation	7,353E-8
Pastle_hepa_c3629	rwd domain-containing protein 4-like isoform-1	4,163E-4	F:protein binding	F:GO:0005515	IPR006575; IPR016135;
Pastle_hepa_c3636	proteasome subunit-alpha type-6-like	5,21E-9	P:ubiquitindependent protein catabolic process; F:threoninetype endopeptidase activity; C:proteasome core complex	P:GO:0006511; F:GO:0004298; C:GO:0005839	IPR000426; IPR001353; IPR023332;
Pastle_hepa_c3638	dipeptidyl peptidase 3-like	8,878E-12	C:cytoplasm; P:proteolysis; F:dipeptidylpeptidase activity	C:GO:0005737; P:GO:0006508; F:GO:0008239	IPR005317;
Pastle_hepa_c3657	No BLAST annotation	8,877E-4
Pastle_hepa_c3663	histone h2av	6,954E-10	C:nucleosome; F:DNA binding; C:nucleus; P:nucleosome assembly; F:protein heterodimerization activity	C:GO:0000786; F:GO:0003677; C:GO:0005634; P:GO:0006334; F:GO:0046982	IPR002119; IPR007125; IPR009072;
Pastle_hepa_c3667	juvenile hormone-inducible	5,241E-3			IPR004119; IPR011009; IPR015897;
Pastle_hepa_c3693	No BLAST annotation	5,474E-3
Pastle_hepa_c3713	No BLAST annotation	2,296E-6
Pastle_hepa_c3716	spry domain-containing socs box	3,982E-3	P:intracellular signal transduction; F:protein binding	P:GO:0035556; F:GO:0005515	IPR001496; IPR001870; IPR003877; IPR008985; IPR018355;
Pastle_hepa_c3718	c-type lectin-like protein	1,445E-5			Signal peptide
Pastle_hepa_c3724	transcription elongation factor-b polypeptide 1	2,085E-7	P:ubiquitindependent protein catabolic process	P:GO:0006511	IPR001232; IPR011333; IPR016073;
Pastle_hepa_c3734	nuclear pore complex protein nup50	8,684E-4	C:nuclear pore	C:GO:0005643	IPR011993; IPR015007;
Pastle_hepa_c3744	aminoacyl trna synthetase complex-interacting multifunctional protein-2	3,124E-3
Pastle_hepa_c3745	No BLAST annotation	2,815E-4
Pastle_hepa_c3748	No BLAST annotation	5,948E-4
Pastle_hepa_c3752	sialin	2,228E-5	C:integral to membrane; P:transmembrane transport	C:GO:0016021; P:GO:0055085	IPR011701; IPR016196; IPR020846; Signal peptide, Transmembrane domain
Pastle_hepa_c3754	leucine-rich repeat-containing protein-15-like	0	F:protein binding	F:GO:0005515	IPR001611; IPR003591; Signal peptide
Pastle_hepa_c376	No BLAST annotation	1,057E-3
Pastle_hepa_c3766	eukaryotic translation initiation factor 3 subunit i	5,349E-3	F:protein binding	F:GO:0005515	IPR001680; IPR015943; IPR017986; IPR019775; IPR020472;
Pastle_hepa_c3779	reverse transcriptase ribonuclease h methyltransferase	5,168E-5	F:DNA binding; P:DNA recombination; P:DNA integration	F:GO:0003677; P:GO:0006310; P:GO:0015074	IPR011010; IPR013762
Pastle_hepa_c3799	tyrosine recombinase	3,308E-3	F:DNA binding; P:DNA recombination; P:DNA integration	F:GO:0003677; P:GO:0006310; P:GO:0015074	IPR013762; Signal peptide
Pastle_hepa_c3802	No BLAST annotation	1,141E-3
Pastle_hepa_c3816	No BLAST annotation	1,264E-11
Pastle_hepa_c3835	ester hydrolase c11orf54 homolog	2,815E-13	C:nucleus	C:GO:0005634	IPR015021;
Pastle_hepa_c3837	reverse transcriptase ribonuclease h methyltransferase	2,203E-3
Pastle_hepa_c384	No BLAST annotation	4,667E-3
Pastle_hepa_c3841	No BLAST annotation	5,177E-4
Pastle_hepa_c3860	No BLAST annotation	2,102E-3
Pastle_hepa_c3866	No BLAST annotation	0
Pastle_hepa_c3871	dolichyl-diphosphooligosaccharide--protein glycosyltransferase subunit-stt3a	7,2E-11	F:oligosaccharyl transferase activity; P:protein glycosylation; C:membrane	F:GO:0004576; P:GO:0006486; C:GO:0016020	IPR003674; Signal peptide, Transmembrane domain
Pastle_hepa_c3873	c-type lectin	3,069E-5	F:carbohydrate binding	F:GO:0030246	IPR001304; IPR016186; IPR016187; Signal peptide
Pastle_hepa_c388	armet-like protein	0			IPR018247; IPR019345; Signal peptide
Pastle_hepa_c3912	No BLAST annotation	4,829E-4
Pastle_hepa_c3920	No BLAST annotation	6,25E-6
Pastle_hepa_c3925	sarcosine mitochondrial-like	5,177E-6	F:oxidoreductase activity; P:oxidationreduction process	F:GO:0016491; P:GO:0055114	IPR006076; ,
Pastle_hepa_c3938	epidermal growth factor-receptor kinase substrate 8-like	1,93E-5	F:protein binding	F:GO:0005515	IPR001452; IPR013625; IPR013761;
Pastle_hepa_c3975	No BLAST annotation	1,502E-5
Pastle_hepa_c3990	No BLAST annotation	2,165E-3
Pastle_hepa_c3991	No BLAST annotation	1,148E-4
Pastle_hepa_c4012	ras-related protein rap-1b-like	7,846E-5	F:GTP binding; P:small GTPase mediated signal transduction; F:GTPase activity; P:GTP catabolic process; P:intracellular protein transport; P:nucleocytoplasmic transport; C:intracellular; C:membrane	F:GO:0005525; P:GO:0007264; F:GO:0003924; P:GO:0006184; P:GO:0006886; P:GO:0006913; C:GO:0005622; C:GO:0016020	IPR001806; IPR002041; IPR003578; IPR003579; IPR005225; IPR020849;
Pastle_hepa_c4016	ribonuclease h1-like	2,591E-4	F:nucleic acid binding; F:ribonuclease H activity; F:magnesium ion binding	F:GO:0003676; F:GO:0004523; F:GO:0000287	IPR002156; IPR009027; IPR011320; IPR012337; IPR017067; Signal peptide
Pastle_hepa_c4018	No BLAST annotation	2,171E-6
Pastle_hepa_c4032	No BLAST annotation	8,032E-6
Pastle_hepa_c4038	4-hydroxybenzoate mitochondrial-like	7,477E-5	F:prenyltransferase activity; C:integral to membrane	F:GO:0004659; C:GO:0016021	IPR000537; Signal peptide, Transmembrane domain
Pastle_hepa_c4050	No BLAST annotation	2,583E-3
Pastle_hepa_c4054	cytochrome p450 cyp12a2	1,354E-5	F:electron carrier activity; F:heme binding; P:oxidationreduction process	F:GO:0009055; F:GO:0020037; P:GO:0055114	IPR001128; IPR002401; IPR017972; Signal peptide
Pastle_hepa_c4072	No BLAST annotation	3,232E-3
Pastle_hepa_c4076	No BLAST annotation	1,1E-3
Pastle_hepa_c4080	mediator of rna polymerase ii transcription subunit	5,943E-4	P:regulation of transcription, DNAdependent; F:molecular_function; P:transcription, DNAdependent; C:nucleus	P:GO:0006355; F:GO:0003674; P:GO:0006351; C:GO:0005634	Signal peptide, Transmembrane domain
Pastle_hepa_c4087	No BLAST annotation	2,747E-5
Pastle_hepa_c4098	pol-like protein	6,595E-3	F:RNA binding; F:nucleic acid binding; P:RNAdependent DNA replication; F:ribonuclease H activity; F:RNAdirected DNA polymerase activity	F:GO:0003723; F:GO:0003676; P:GO:0006278; F:GO:0004523; F:GO:0003964
Pastle_hepa_c4100	No BLAST annotation	1,434E-3
Pastle_hepa_c4112	mitochondrial 39s ribosomal protein	5,862E-3	F:structural constituent of ribosome; C:ribosome; P:translation	F:GO:0003735; C:GO:0005840; P:GO:0006412	IPR007740;
Pastle_hepa_c4113	midasin-like	2,364E-9	P:DNA methylation; F:RNA binding; F:sitespecific DNAmethyltransferase (adeninespecific) activity; P:RNAdependent DNA replication; P:DNA methylation on adenine; F:RNAdirected DNA polymerase activity; F:DNA binding	P:GO:0006306; F:GO:0003723; F:GO:0009007; P:GO:0006278; P:GO:0032775; F:GO:0003964; F:GO:0003677
Pastle_hepa_c4114	mitochondrial 28s ribosomal protein	4,078E-8	C:ribosome	C:GO:0005840	IPR019374; Signal peptide
Pastle_hepa_c4129	brisc and brca1-a complex member 1-like	2,018E-3	P:positive regulation of DNA repair; C:BRCA1A complex; C:BRISC complex	P:GO:0045739; C:GO:0070531; C:GO:0070552	IPR026126
Pastle_hepa_c414	leucine-rich repeat-containing protein-59	2,49E-4	F:protein binding	F:GO:0005515	IPR001611; IPR003591; Transmembrane domain
Pastle_hepa_c4143	No BLAST annotation	3,819E-3
Pastle_hepa_c416	No BLAST annotation	8,624E-4
Pastle_hepa_c4163	No BLAST annotation	6,172E-4
Pastle_hepa_c420	eukaryotic translation initiation factor-3 subunit-b	5,289E-8	F:translation initiation factor activity; P:translational initiation; F:nucleotide binding; F:protein binding	F:GO:0003743; P:GO:0006413; F:GO:0000166; F:GO:0005515	IPR000504; IPR011042; IPR011400; IPR012677; IPR013979; IPR015943; ,
Pastle_hepa_c4209	selenoprotein t	2,523E-4	F:selenium binding; P:cell redox homeostasis	F:GO:0008430; P:GO:0045454	IPR011893; IPR012336; IPR019389;
Pastle_hepa_c4222	retinol dehydrogenase-14-like	4,447E-3	P:metabolic process; F:oxidoreductase activity; F:nucleotide binding	P:GO:0008152; F:GO:0016491; F:GO:0000166	IPR002198; IPR002347; IPR016040; Signal peptide, Transmembrane domain
Pastle_hepa_c4236	alpha-glucosidase-like	1,383E-5	F:catalytic activity; P:carbohydrate metabolic process; F:cation binding	F:GO:0003824; P:GO:0005975; F:GO:0043169	IPR006047; IPR006589; IPR013781; IPR015902; IPR017853; Signal peptide, Transmembrane domain
Pastle_hepa_c4243	No BLAST annotation	4,233E-6
Pastle_hepa_c4251	retinoid-inducible serine carboxypeptidase-like	1,08E-8	F:serinetype carboxypeptidase activity; P:proteolysis	F:GO:0004185; P:GO:0006508	IPR001563; IPR018202;
Pastle_hepa_c4252	adenylosuccinate synthetase-like	5,068E-9	P:purine nucleotide biosynthetic process; F:GTP binding; C:cytoplasm; F:magnesium ion binding; F:adenylosuccinate synthase activity	P:GO:0006164; F:GO:0005525; C:GO:0005737; F:GO:0000287; F:GO:0004019	Signal peptide, Transmembrane domain
Pastle_hepa_c4287	No BLAST annotation	0
Pastle_hepa_c4295	No BLAST annotation	4,873E-4
Pastle_hepa_c4306	arp2 3 complex subunit	1,232E-3	C:cytoskeleton; P:regulation of actin filament polymerization	C:GO:0005856; P:GO:0030833	IPR007204;
Pastle_hepa_c4320	No BLAST annotation	0
Pastle_hepa_c4328	regulator of g-protein signalling 12-like	7,312E-3
Pastle_hepa_c4339	Cation efflux protein zinc transporter 10	8,265E-3	P:cation transport; F:cation transmembrane transporter activity; C:integral to membrane; P:transmembrane transport	P:GO:0006812; F:GO:0008324; C:GO:0016021; P:GO:0055085	IPR002524; Signal peptide, Transmembrane domain
Pastle_hepa_c435	cytochrome c oxidase subunit-iv	2,336E-6	F:cytochromec oxidase activity	F:GO:0004129
Pastle_hepa_c4364	Cniwi protein	5,137E-10	F:nucleic acid binding	F:GO:0003676
Pastle_hepa_c4380	No BLAST annotation	1,042E-3
Pastle_hepa_c4385	pol-like protein	1,978E-3	F:RNA binding; F:nucleic acid binding; P:RNAdependent DNA replication; F:ribonuclease H activity; F:RNAdirected DNA polymerase activity	F:GO:0003723; F:GO:0003676; P:GO:0006278; F:GO:0004523; F:GO:0003964	Signal peptide, Transmembrane domain
Pastle_hepa_c4386	sodium-bile acid cotransporter	4,592E-3	P:sodium ion transport; F:bile acid:sodium symporter activity; C:membrane	P:GO:0006814; F:GO:0008508; C:GO:0016020	IPR002657; Signal peptide, Transmembrane domain
Pastle_hepa_c4388	Ileal sodium/bile acid cotransporter	1,603E-5	P:sodium ion transport; F:bile acid:sodium symporter activity; C:membrane	P:GO:0006814; F:GO:0008508; C:GO:0016020	IPR002657; Transmembrane domain
Pastle_hepa_c4393	fad oxidoreductase	5,563E-4	F:oxidoreductase activity; P:oxidationreduction process	F:GO:0016491; P:GO:0055114	IPR006076;
Pastle_hepa_c4413	No BLAST annotation	2,004E-3
Pastle_hepa_c4446	wiskott-aldrich syndrome protein	2,596E-3	F:actin binding; F:small GTPase regulator activity; P:protein complex assembly; P:actin polymerization or depolymerization; C:actin cytoskeleton	F:GO:0003779; F:GO:0005083; P:GO:0006461; P:GO:0008154; C:GO:0015629	IPR000095; IPR003124; IPR011026;
Pastle_hepa_c4468	Androgen-induced protein-1	3,768E-5	C:integral to membrane	C:GO:0016021
Pastle_hepa_c4476	No BLAST annotation	6,603E-3
Pastle_hepa_c4477	rer1 protein	0	C:integral to membrane	C:GO:0016021
Pastle_hepa_c4479	Maelstrom domain-containing protein	3,588E-3	F:DNA binding; P:spermatogenesis; C:nucleus	F:GO:0003677; P:GO:0007283; C:GO:0005634	IPR024970;
Pastle_hepa_c4491	cadherin-related family member 2-like	9,031E-3			Signal peptide
Pastle_hepa_c4507	No BLAST annotation	1,189E-3	C:integral to membrane	C:GO:0016021	IPR006838; Signal peptide, Transmembrane domain
Pastle_hepa_c451	No BLAST annotation	1,348E-5
Pastle_hepa_c4516	Maelstrom domain-containing protein	1,93E-5	P:translational initiation; P:translation; F:translation initiation factor activity	P:GO:0006413; P:GO:0006412; F:GO:0003743	Signal peptide
Pastle_hepa_c452	No BLAST annotation	5,738E-3
Pastle_hepa_c4535	tho complex	9,451E-5	F:nucleic acid binding; F:nucleotide binding	F:GO:0003676; F:GO:0000166	IPR000504; IPR012677;
Pastle_hepa_c4538	ubiquitin-associated domain-containing	8,856E-14	F:serinetype endopeptidase activity; C:integral to membrane	F:GO:0004252; C:GO:0016021	Signal peptide
Pastle_hepa_c4540	maleylacetoacetate isomerase-2	3,523E-3	F:protein binding; F:catalytic activity; C:cytoplasm; P:aromatic amino acid family metabolic process	F:GO:0005515; F:GO:0003824; C:GO:0005737; P:GO:0009072	IPR004045; IPR005955; IPR010987; IPR012336; IPR017933;
Pastle_hepa_c4548	No BLAST annotation	6,836E-4
Pastle_hepa_c4560	mitochondrial malate dehydrogenase	0	P:oxidationreduction process; P:malate metabolic process; P:cellular carbohydrate metabolic process; F:Lmalate dehydrogenase activity; F:nucleotide binding	P:GO:0055114; P:GO:0006108; P:GO:0044262; F:GO:0030060; F:GO:0000166	IPR001236; IPR001252; IPR001557; IPR010097; IPR015955; IPR016040; IPR022383;
Pastle_hepa_c4564	No BLAST annotation	2,086E-4
Pastle_hepa_c4574	threonyl-tRNA aminoacylase	4,062E-3	F:molecular_function; F:ATP binding; P:translation; P:threonyltRNA aminoacylation; C:cytoplasm; F:aminoacyltRNA ligase activity; F:nucleotide binding; P:tRNA aminoacylation for protein translation; F:threoninetRNA ligase activity	F:GO:0003674; F:GO:0005524; P:GO:0006412; P:GO:0006435; C:GO:0005737; F:GO:0004812; F:GO:0000166; P:GO:0006418; F:GO:0004829
Pastle_hepa_c4577	thromboxane a synthase-like protein	5,029E-4	F:electron carrier activity; F:heme binding; P:oxidationreduction process	F:GO:0009055; F:GO:0020037; P:GO:0055114	IPR001128; IPR002401; IPR017972; Signal peptide, Transmembrane domain
Pastle_hepa_c4590	u3 small nucleolar rna-associated protein-11-like	1,346E-3	P:rRNA processing; C:smallsubunit processome	P:GO:0006364; C:GO:0032040	IPR007144
Pastle_hepa_c4599	glucose-6-phosphate 1-epimerase-like	2,317E-4	P:carbohydrate metabolic process; F:isomerase activity; F:carbohydrate binding	P:GO:0005975; F:GO:0016853; F:GO:0030246	IPR008183; IPR011013; IPR014718; IPR025532;
Pastle_hepa_c46	ribosomal protein-s6	9,459E-3	F:structural constituent of ribosome; C:ribosome; P:translation	F:GO:0003735; C:GO:0005840; P:GO:0006412	IPR001377; IPR014401; IPR018282
Pastle_hepa_c4611	rrna 2 -o-methyltransferase	4,784E-5	F:RNA binding; P:rRNA processing; P:tRNA processing; F:methyltransferase activity	F:GO:0003723; P:GO:0006364; P:GO:0008033; F:GO:0008168	IPR000692; IPR020813;
Pastle_hepa_c4652	osteoclast stimulating factor	3,818E-3	F:protein binding	F:GO:0005515	IPR001452; IPR002110; IPR020683;
Pastle_hepa_c4658	cytohesin-1-like isoform-2	1,846E-4	P:regulation of ARF protein signal transduction; F:ARF guanylnucleotide exchange factor activity; C:intracellular	P:GO:0032012; F:GO:0005086; C:GO:0005622
Pastle_hepa_c4664	mitochondrial medium-chain specific acyl-CoA dehydrogenase	6,175E-5	P:oxidationreduction process; F:oxidoreductase activity; F:acylCoA dehydrogenase activity; P:metabolic process; F:oxidoreductase activity, acting on the CHCH group of donors; F:flavin adenine dinucleotide binding	P:GO:0055114; F:GO:0016491; F:GO:0003995; P:GO:0008152; F:GO:0016627; F:GO:0050660
Pastle_hepa_c4682	ribosome bioproteinsis protein rpf1	6,384E-3	F:ATP binding; P:translation; F:aminoacyltRNA ligase activity	F:GO:0005524; P:GO:0006412; F:GO:0004812	IPR004154; IPR007109;
Pastle_hepa_c470	glutathione-requiring prostaglandin d synthase	0	F:protein binding	F:GO:0005515	IPR004045; IPR004046; IPR010987; IPR012336; IPR017933;
Pastle_hepa_c4704	No BLAST annotation	2,747E-5
Pastle_hepa_c4750	ribosomal protein S26	9,944E-12	F:structural constituent of ribosome; P:translation; C:ribosome; C:intracellular	F:GO:0003735; P:GO:0006412; C:GO:0005840; C:GO:0005622
Pastle_hepa_c4765	phosphoglucose isomerase	8,677E-9	F:glucose6phosphate isomerase activity; P:gluconeogenesis; P:glycolysis	F:GO:0004347; P:GO:0006094; P:GO:0006096	IPR001672; IPR018189; IPR023096;
Pastle_hepa_c4770	epoxide hydrolase 4-like	2,001E-3	F:catalytic activity	F:GO:0003824	IPR000073; IPR000639; Signal peptide, Transmembrane domain
Pastle_hepa_c4771	cytochrome c oxidase subunit-va	2,407E-3	F:cytochromec oxidase activity; C:mitochondrial inner membrane	F:GO:0004129; C:GO:0005743	IPR003204;
Pastle_hepa_c4773	muscle ras oncoprotein log protein	0	F:GTP binding; P:small GTPase mediated signal transduction; C:intracellular; P:protein transport; F:GTPase activity; P:GTP catabolic process; C:membrane	F:GO:0005525; P:GO:0007264; C:GO:0005622; P:GO:0015031; F:GO:0003924; P:GO:0006184; C:GO:0016020	IPR001806; IPR003578; IPR003579; IPR005225; IPR020849;
Pastle_hepa_c4789	No BLAST annotation	3,123E-5
Pastle_hepa_c4815	No BLAST annotation	7,924E-3
Pastle_hepa_c4898	No BLAST annotation	2,858E-4
Pastle_hepa_c4928	No BLAST annotation	6,834E-3
Pastle_hepa_c4929	ganglioside gm2 activator	1,049E-4	F:molecular_function; P:biological_process; C:cellular_component; P:neurological system process; P:ganglioside catabolic process; C:mitochondrion; P:oligosaccharide catabolic process; F:betaNacetylhexosaminidase activity; P:positive regulation of catalytic activity; C:cytoplasm; P:lipid storage; P:learning or memory; C:nucleolus; C:intracellular membranebounded organelle; F:enzyme activator activ…	F:GO:0003674; P:GO:0008150; C:GO:0005575; P:GO:0050877; P:GO:0006689; C:GO:0005739; P:GO:0009313; F:GO:0004563; P:GO:0043085; C:GO:0005737; P:GO:0019915; P:GO:0007611; C:GO:0005730; C:GO:0043231; F:GO:0008047; P:GO:0050885	IPR003172; Signal peptide, Transmembrane domain
Pastle_hepa_c4942	ras-related protein rab-2-like	2,629E-11	F:GTP binding; P:small GTPase mediated signal transduction; F:GTPase activity; P:GTP catabolic process; P:intracellular protein transport; P:nucleocytoplasmic transport; C:intracellular; C:membrane	F:GO:0005525; P:GO:0007264; F:GO:0003924; P:GO:0006184; P:GO:0006886; P:GO:0006913; C:GO:0005622; C:GO:0016020	IPR001806; IPR002041; IPR003578; IPR003579; IPR005225; IPR020849; Signal peptide, Transmembrane domain
Pastle_hepa_c501	PiggyBac transposable element-derived protein-4	7,169E-3	F:transposase activity; P:transposition, DNAmediated; F:DNA binding	F:GO:0004803; P:GO:0006313; F:GO:0003677
Pastle_hepa_c5016	No BLAST annotation	1,108E-4
Pastle_hepa_c503	mitochondrial 4-hydroxy-2-oxoglutarate aldolase-like	4,896E-9	C:mitochondrion; P:glyoxylate catabolic process; F:4hydroxy2oxoglutarate aldolase activity; F:lyase activity	C:GO:0005739; P:GO:0009436; F:GO:0008700; F:GO:0016829
Pastle_hepa_c5037	ubiquinol-cytochrome c reductase	3,982E-3	F:ubiquinolcytochromec reductase activity; P:oxidationreduction process; C:membrane	F:GO:0008121; P:GO:0055114; C:GO:0016020	IPR004192; IPR005805; IPR006317; IPR014349; IPR017941;
Pastle_hepa_c5042	No BLAST annotation	6,987E-3
Pastle_hepa_c5044	No BLAST annotation	1,814E-4
Pastle_hepa_c505	triacylglycerol lipase	6,309E-5	F:catalytic activity; P:lipid metabolic process	F:GO:0003824; P:GO:0006629	IPR000734; IPR008976;
Pastle_hepa_c507	vitamin k epoxide reductase complex subunit-1	2,812E-7			IPR012932; Signal peptide, Transmembrane domain
Pastle_hepa_c5070	tigger transposable element-derived protein-1-like	1,712E-3	P:regulation of transcription, DNAdependent; C:chromosome, centromeric region; C:nucleus; F:DNA binding	P:GO:0006355; C:GO:0000775; C:GO:0005634; F:GO:0003677
Pastle_hepa_c5074	Reverse transcriptase	1,941E-3	F:RNA binding; F:RNAdirected DNA polymerase activity; P:RNAdependent DNA replication	F:GO:0003723; F:GO:0003964; P:GO:0006278	IPR000477
Pastle_hepa_c508	keratinocyte-associated protein-2 isoform-cra_c	4,351E-4	F:molecular_function; C:oligosaccharyltransferase complex; C:integral to membrane; C:membrane; P:biological_process; C:cellular_component; P:protein Nlinked glycosylation via asparagine; F:dolichyldiphosphooligosaccharideprotein glycotransferase activity	F:GO:0003674; C:GO:0008250; C:GO:0016021; C:GO:0016020; P:GO:0008150; C:GO:0005575; P:GO:0018279; F:GO:0004579	IPR018614; Signal peptide, Transmembrane domain
Pastle_hepa_c5091	dihydrolipoamide succinyltransferase component of 2-oxoglutarate dehydrogenase	7,029E-3	F:dihydrolipoyllysineresidue succinyltransferase activity; P:tricarboxylic acid cycle; C:oxoglutarate dehydrogenase complex	F:GO:0004149; P:GO:0006099; C:GO:0045252	IPR000089; IPR001078; IPR003016; IPR006255; IPR011053; IPR023213;
Pastle_hepa_c5095	No BLAST annotation	4,803E-8
Pastle_hepa_c5100	No BLAST annotation	7,665E-3
Pastle_hepa_c5136	endonuclease-reverse transcriptase	4,582E-3	F:nucleic acid binding; F:protein dimerization activity; F:RNA binding; P:RNAdependent DNA replication; F:RNAdirected DNA polymerase activity	F:GO:0003676; F:GO:0046983; F:GO:0003723; P:GO:0006278; F:GO:0003964
Pastle_hepa_c5178	reverse transcriptase ribonuclease h methyltransferase	4,337E-8
Pastle_hepa_c5223	No BLAST annotation	9,979E-7
Pastle_hepa_c5234	gamma-glutamyl hydrolase	1,898E-3	P:glutamine metabolic process; F:omega peptidase activity	P:GO:0006541; F:GO:0008242	IPR011697; IPR015527; Signal peptide, Transmembrane domain
Pastle_hepa_c5258	No BLAST annotation	6,632E-4
Pastle_hepa_c5276	6-phosphogluconate decarboxylating	2,202E-3	F:phosphogluconate dehydrogenase (decarboxylating) activity; F:coenzyme binding; F:NADP binding; P:oxidationreduction process; P:pentosephosphate shunt; F:oxidoreductase activity; F:catalytic activity; P:metabolic process; F:binding; P:pentose biosynthetic process; P:pentosephosphate shunt, oxidative branch	F:GO:0004616; F:GO:0050662; F:GO:0050661; P:GO:0055114; P:GO:0006098; F:GO:0016491; F:GO:0003824; P:GO:0008152; F:GO:0005488; P:GO:0019322; P:GO:0009051	Transmembrane domain
Pastle_hepa_c5305	male reproductive-related lim protein	2,513E-4	F:zinc ion binding	F:GO:0008270	IPR001781;
Pastle_hepa_c532	reverse transcriptase ribonuclease h methyltransferase	5,765E-4
Pastle_hepa_c5329	No BLAST annotation	5,276E-4
Pastle_hepa_c5339	reverse transcriptase ribonuclease h methyltransferase	2,031E-13	P:DNA methylation; F:RNA binding; F:sitespecific DNAmethyltransferase (adeninespecific) activity; P:RNAdependent DNA replication; P:DNA methylation on adenine; F:RNAdirected DNA polymerase activity; F:DNA binding	P:GO:0006306; F:GO:0003723; F:GO:0009007; P:GO:0006278; P:GO:0032775; F:GO:0003964; F:GO:0003677	Signal peptide
Pastle_hepa_c5367	No BLAST annotation	5,187E-3			Transmembrane domain
Pastle_hepa_c5390	solute carrier family 10 sodium bile acid cotransporter family member 2-like	4,855E-3	P:sodium ion transport; F:bile acid:sodium symporter activity; C:membrane	P:GO:0006814; F:GO:0008508; C:GO:0016020	IPR002657; Transmembrane domain
Pastle_hepa_c5396	No BLAST annotation	1,403E-5
Pastle_hepa_c5403	cadherin-related family member 2-like	3,752E-3
Pastle_hepa_c5434	No BLAST annotation	1,788E-8
Pastle_hepa_c5447	No BLAST annotation	1,296E-3
Pastle_hepa_c5460	u6 snrna-associated sm-like protein lsm5	4,239E-4			IPR001163; IPR006649; IPR010920;
Pastle_hepa_c549	60s ribosomal protein-l18-like	7,037E-3	F:structural constituent of ribosome; C:ribosome; P:translation	F:GO:0003735; C:GO:0005840; P:GO:0006412	IPR000039; IPR021131; IPR021132;
Pastle_hepa_c5522	transmembrane protein-199	1,096E-4			IPR021013; Transmembrane domain
Pastle_hepa_c5542	reverse transcriptase	1,065E-3	F:RNA binding; P:RNAdependent DNA replication; F:RNAdirected DNA polymerase activity; P:DNA methylation; F:nucleic acid binding; F:sitespecific DNAmethyltransferase (adeninespecific) activity; P:DNA methylation on adenine; F:DNA binding	F:GO:0003723; P:GO:0006278; F:GO:0003964; P:GO:0006306; F:GO:0003676; F:GO:0009007; P:GO:0032775; F:GO:0003677	Signal peptide, Transmembrane domain
Pastle_hepa_c5547	peroxiredoxin	7,059E-4	F:antioxidant activity; P:oxidationreduction process; F:peroxiredoxin activity	F:GO:0016209; P:GO:0055114; F:GO:0051920	IPR000866; IPR012336; IPR019479; IPR024706;
Pastle_hepa_c5555	No BLAST annotation	3,416E-6
Pastle_hepa_c5559	No BLAST annotation	7,865E-3
Pastle_hepa_c5567	No BLAST annotation	3,081E-10
Pastle_hepa_c558	rna-directed dna polymerase from mobile element jockey-like	1,472E-4	F:RNA binding; F:RNAdirected DNA polymerase activity; P:RNAdependent DNA replication	F:GO:0003723; F:GO:0003964; P:GO:0006278	IPR000477; IPR003286;
Pastle_hepa_c5582	basic helix-loop-helix protein	4,609E-4	F:protein dimerization activity	F:GO:0046983	IPR011598;
Pastle_hepa_c5600	inhibitor of apoptosis isoform-a	2,825E-3	F:protein binding; F:zinc ion binding	F:GO:0005515; F:GO:0008270	IPR001841; IPR013083;
Pastle_hepa_c5606	nucleosome assembly protein-1-like 1	0	P:nucleosome assembly; C:nucleus; F:histone binding; P:protein homooligomerization; P:spermatogenesis; P:positive regulation of transcription from RNA polymerase II promoter; C:cytoplasm; P:multicellular organismal development; P:cell differentiation; P:regulation of transcription, DNAdependent; F:cyclin binding; P:transcription, DNAdependent; P:primitive hemopoiesis	P:GO:0006334; C:GO:0005634; F:GO:0042393; P:GO:0051260; P:GO:0007283; P:GO:0045944; C:GO:0005737; P:GO:0007275; P:GO:0030154; P:GO:0006355; F:GO:0030332; P:GO:0006351; P:GO:0060215	Signal peptide, Transmembrane domain
Pastle_hepa_c5612	No BLAST annotation	2,123E-3
Pastle_hepa_c5613	No BLAST annotation	1,967E-3
Pastle_hepa_c5622	transposon Ty3-I Gag-Pol polyprotein-like	9,187E-4
Pastle_hepa_c5630	cytoplasmic dynein-1 light intermediate chain-2	3,836E-3	F:motor activity	F:GO:0003774	IPR008467; IPR022780;
Pastle_hepa_c5692	enzymatic polyprotein-like	6,542E-3	P:DNA methylation; F:RNA binding; F:sitespecific DNAmethyltransferase (adeninespecific) activity; P:RNAdependent DNA replication; P:DNA methylation on adenine; F:RNAdirected DNA polymerase activity; F:DNA binding	P:GO:0006306; F:GO:0003723; F:GO:0009007; P:GO:0006278; P:GO:0032775; F:GO:0003964; F:GO:0003677
Pastle_hepa_c5693	mitochondrial ribosomal protein l42	2,585E-3	F:structural constituent of ribosome; C:mitochondrial small ribosomal subunit; P:translation; C:mitochondrial large ribosomal subunit; C:mitochondrial ribosome	F:GO:0003735; C:GO:0005763; P:GO:0006412; C:GO:0005762; C:GO:0005761	IPR019346;
Pastle_hepa_c5696	trna-splicing ligase homolog	1,088E-3			IPR001233
Pastle_hepa_c5720	No BLAST annotation	5,335E-4
Pastle_hepa_c5722	No BLAST annotation	2,521E-8
Pastle_hepa_c5744	No BLAST annotation	6,486E-9
Pastle_hepa_c5746	No BLAST annotation	5,25E-3
Pastle_hepa_c575	No BLAST annotation	3,703E-3
Pastle_hepa_c5755	mago nashi protein	1,52E-4	C:nucleus	C:GO:0005634	IPR004023;
Pastle_hepa_c5761	dolichyl-phosphate mannosyltransferase polypeptide catalytic subunit	9,048E-10	P:dolichol metabolic process; F:transferase activity; F:dolichylphosphatemannoseprotein mannosyltransferase activity; F:transferase activity, transferring glycosyl groups; C:microsome; C:endoplasmic reticulum membrane; C:membrane fraction; F:dolichylphosphate betaDmannosyltransferase activity; P:dolichollinked oligosaccharide biosynthetic process; C:dolicholphosphatemannose synthase complex; P:GP…	P:GO:0019348; F:GO:0016740; F:GO:0004169; F:GO:0016757; C:GO:0005792; C:GO:0005789; C:GO:0005624; F:GO:0004582; P:GO:0006488; C:GO:0033185; P:GO:0006506; F:GO:0043178; P:GO:0019673; C:GO:0005783; P:GO:0035269; F:GO:0005537; P:GO:0035268	IPR001173;
Pastle_hepa_c5771	No BLAST annotation	4,4E-5
Pastle_hepa_c578	No BLAST annotation	5,759E-7
Pastle_hepa_c5811	No BLAST annotation	8,31E-3
Pastle_hepa_c5813	No BLAST annotation	1,115E-4
Pastle_hepa_c5815	No BLAST annotation	1,369E-4
Pastle_hepa_c5819	ceramide synthase 6-like	4,968E-3	C:integral to membrane	C:GO:0016021	IPR006634; IPR016439; Transmembrane domain
Pastle_hepa_c582	ubiquitin-conjugating enzyme e2 variant-2	5,087E-3	F:acidamino acid ligase activity	F:GO:0016881	IPR000608; IPR016135; Signal peptide
Pastle_hepa_c5824	pseudouridine synthase	1,381E-3	P:RNA processing; P:pseudouridine synthesis; F:RNA binding; F:pseudouridine synthase activity	P:GO:0006396; P:GO:0001522; F:GO:0003723; F:GO:0009982	IPR002501; IPR020103;
Pastle_hepa_c583	No BLAST annotation	1,496E-3	F:zinc ion binding	F:GO:0008270
Pastle_hepa_c5848	No BLAST annotation	2,758E-6
Pastle_hepa_c5885	u3 small nucleolar ribonucleoprotein protein imp4-like	2,241E-3	F:nucleic acid binding; F:ATP binding; P:translation; F:aminoacyltRNA ligase activity; C:ribonucleoprotein complex	F:GO:0003676; F:GO:0005524; P:GO:0006412; F:GO:0004812; C:GO:0030529	IPR004154; IPR007109;
Pastle_hepa_c5949	No BLAST annotation	3,498E-6
Pastle_hepa_c5954	No BLAST annotation	4,577E-3
Pastle_hepa_c5961	NADH-ubiquinone oxidoreductase NDUFB5/SGDH subunit	2,712E-4	P:response to reactive oxygen species; C:mitochondrial respiratory chain complex I; P:mitochondrial electron transport, NADH to ubiquinone; F:NADH dehydrogenase (ubiquinone) activity; P:determination of adult lifespan; F:NADH dehydrogenase activity	P:GO:0000302; C:GO:0005747; P:GO:0006120; F:GO:0008137; P:GO:0008340; F:GO:0003954	IPR019173; Transmembrane domain
Pastle_hepa_c597	60s ribosomal protein-l23	4,244E-4	F:nucleotide binding; F:structural constituent of ribosome; C:ribosome; P:translation	F:GO:0000166; F:GO:0003735; C:GO:0005840; P:GO:0006412	IPR001014; IPR012677; IPR012678; IPR013025;
Pastle_hepa_c5972	26s protease regulatory subunit	1,831E-12	F:nucleosidetriphosphatase activity; F:ATP binding; C:cytoplasm; P:protein catabolic process	F:GO:0017111; F:GO:0005524; C:GO:0005737; P:GO:0030163	IPR003593; IPR003959; IPR003960; IPR005937;
Pastle_hepa_c598	No BLAST annotation	0			Signal peptide
Pastle_hepa_c5987	n-acetylneuraminate lyase	6,048E-5	P:metabolic process; F:lyase activity	P:GO:0008152; F:GO:0016829	IPR002220; IPR013785;
Pastle_hepa_c6001	mitochondrial inner membrane organizing system protein-1-like	2,4E-4
Pastle_hepa_c6005	No BLAST annotation	1,267E-3
Pastle_hepa_c602	glucosyl--glucuronosyl transferases	2,799E-11	P:metabolic process	P:GO:0008152	IPR002213; Transmembrane domain
Pastle_hepa_c6020	prohibitin 2	2,169E-5	C:membrane	C:GO:0016020	IPR000163; IPR001107; Signal peptide, Transmembrane domain
Pastle_hepa_c6047	No BLAST annotation	1,754E-3
Pastle_hepa_c6060	integral membrane protein-2c-like	2,045E-5
Pastle_hepa_c6094	No BLAST annotation	5,428E-4
Pastle_hepa_c6095	No BLAST annotation	4,65E-3
Pastle_hepa_c6096	No BLAST annotation	7,512E-3
Pastle_hepa_c6117	No BLAST annotation	2,123E-3
Pastle_hepa_c6130	syntaxin-12 isoform-1	1,422E-6	C:membrane; F:SNAP receptor activity; P:intracellular protein transport; P:vesiclemediated transport	C:GO:0016020; F:GO:0005484; P:GO:0006886; P:GO:0016192	IPR000727; IPR006011; IPR006012; IPR010989; Transmembrane domain
Pastle_hepa_c614	casein kinase ii subunit-alpha	1,835E-14	F:kinase activity; F:ATP binding; F:protein kinase activity; P:phosphorylation; F:nucleotide binding; P:protein phosphorylation; F:protein serine/threonine kinase activity; F:transferase activity; P:Wnt receptor signaling pathway	F:GO:0016301; F:GO:0005524; F:GO:0004672; P:GO:0016310; F:GO:0000166; P:GO:0006468; F:GO:0004674; F:GO:0016740; P:GO:0016055	Transmembrane domain
Pastle_hepa_c6191	No BLAST annotation	1,244E-8
Pastle_hepa_c6194	No BLAST annotation	2,045E-3
Pastle_hepa_c6211	No BLAST annotation	3,982E-3
Pastle_hepa_c6241	No BLAST annotation	3,148E-10
Pastle_hepa_c6274	No BLAST annotation	2,747E-5			Signal peptide, Transmembrane domain
Pastle_hepa_c6282	lysyl-trna synthetase	2,827E-4	F:lysinetRNA ligase activity; F:ATP binding; P:lysyltRNA aminoacylation; C:cytoplasm; F:nucleic acid binding	F:GO:0004824; F:GO:0005524; P:GO:0006430; C:GO:0005737; F:GO:0003676	IPR002313; IPR004364; IPR004365; IPR006195; IPR012340; IPR016027; IPR018149; IPR018150;
Pastle_hepa_c630	lipid phosphate phosphatase-related protein type-1-like	9,428E-4	F:catalytic activity; C:membrane	F:GO:0003824; C:GO:0016020	IPR000326; IPR016118; Transmembrane domain
Pastle_hepa_c6326	monocarboxylate transporter 13-like	8,476E-6	C:integral to membrane; P:transmembrane transport	C:GO:0016021; P:GO:0055085	IPR011701; IPR016196; IPR020846; Transmembrane domain
Pastle_hepa_c6334	h+-atpase v-type subunit	5,808E-4	F:hydrogen ion transmembrane transporter activity; P:ATP hydrolysis coupled proton transport	F:GO:0015078; P:GO:0015991	IPR000245; IPR002379; IPR011555; Signal peptide, Transmembrane domain
Pastle_hepa_c6349	RNA-binding protein fusilli	2,123E-3	F:nucleic acid binding; F:nucleotide binding	F:GO:0003676; F:GO:0000166	IPR000504; IPR012677;
Pastle_hepa_c6355	No BLAST annotation	3,063E-4
Pastle_hepa_c6359	caspase 3	5,14E-4	P:apoptotic process; P:proteolysis; F:cysteinetype peptidase activity; F:cysteinetype endopeptidase activity	P:GO:0006915; P:GO:0006508; F:GO:0008234; F:GO:0004197
Pastle_hepa_c636	u2 small nuclear rna auxiliary factor-1	2,111E-4	F:zinc ion binding; F:RNA binding; C:nucleus; F:nucleotide binding	F:GO:0008270; F:GO:0003723; C:GO:0005634; F:GO:0000166	IPR000571; IPR009145; IPR012677;
Pastle_hepa_c639	No BLAST annotation	8,35E-3
Pastle_hepa_c6395	No BLAST annotation	8,286E-8
Pastle_hepa_c6401	cleavage and polyadenylation specificity factor-subunit-5-like	9,2E-9	F:hydrolase activity; P:mRNA cleavage; C:mRNA cleavage factor complex	F:GO:0016787; P:GO:0006379; C:GO:0005849
Pastle_hepa_c6463	selenophosphate synthetase	4,907E-12	F:selenide, water dikinase activity; F:ATP binding; P:metabolic process; F:catalytic activity	F:GO:0004756; F:GO:0005524; P:GO:0008152; F:GO:0003824
Pastle_hepa_c6477	flotillin- isoform-b	4,011E-3	C:flotillin complex; P:cell adhesion; F:structural molecule activity; C:plasma membrane	C:GO:0016600; P:GO:0007155; F:GO:0005198; C:GO:0005886	IPR001107;
Pastle_hepa_c6485	No BLAST annotation	9,253E-5
Pastle_hepa_c6522	No BLAST annotation	6,506E-3
Pastle_hepa_c6543	aldo-keto reductase	3,424E-10	F:oxidoreductase activity; P:oxidationreduction process	F:GO:0016491; P:GO:0055114	IPR001395; IPR018170; IPR020471; IPR023210; Transmembrane domain
Pastle_hepa_c6571	No BLAST annotation	3,11E-4
Pastle_hepa_c66	Vesicle-associated membrane protein-associated protein	8,234E-9	F:structural molecule activity	F:GO:0005198	IPR000535; IPR008962; IPR016763; Transmembrane domain
Pastle_hepa_c6607	No BLAST annotation	2,199E-8
Pastle_hepa_c6619	No BLAST annotation	1,292E-4
Pastle_hepa_c6627	mitochondrial ribosomal protein-l33	9,137E-3	F:structural constituent of ribosome; C:ribosome; P:translation	F:GO:0003735; C:GO:0005840; P:GO:0006412	IPR011332;
Pastle_hepa_c6661	No BLAST annotation	5,907E-3
Pastle_hepa_c6662	No BLAST annotation	6,697E-5
Pastle_hepa_c6665	No BLAST annotation	5,507E-4
Pastle_hepa_c6690	No BLAST annotation	9,974E-3
Pastle_hepa_c6698	No BLAST annotation	4,521E-3
Pastle_hepa_c6708	dihydrolipoyl mitochondrial-like protein	3,655E-7	P:oxidationreduction process; P:cell redox homeostasis; F:oxidoreductase activity; C:cytoplasm; F:dihydrolipoyl dehydrogenase activity; F:flavin adenine dinucleotide binding	P:GO:0055114; P:GO:0045454; F:GO:0016491; C:GO:0005737; F:GO:0004148; F:GO:0050660
Pastle_hepa_c6712	Reberse and Riddiford domain-containing cuticle protein	2,203E-3	F:structural constituent of cuticle	F:GO:0042302	IPR000618; Signal peptide
Pastle_hepa_c672	sorbitol dehydrogenase-2-like	3,274E-6	F:zinc ion binding; F:oxidoreductase activity; P:oxidationreduction process; F:nucleotide binding	F:GO:0008270; F:GO:0016491; P:GO:0055114; F:GO:0000166	IPR002085; IPR002328; IPR011032; IPR013149; IPR013154; IPR016040; IPR020843;
Pastle_hepa_c673	juvenile hormone esterase-like carboxylesterase-1	0	F:hydrolase activity; P:regulation of synaptic transmission; F:carboxylesterase activity; C:cellular_component	F:GO:0016787; P:GO:0050804; F:GO:0004091; C:GO:0005575	IPR002018; IPR019819; Signal peptide, Transmembrane domain
Pastle_hepa_c6739	No BLAST annotation	9,122E-4
Pastle_hepa_c6748	mitochondrial prohibitin	1,025E-4	C:membrane	C:GO:0016020	IPR000163; IPR001107; Signal peptide, Transmembrane domain
Pastle_hepa_c6752	dna-binding protein k10-like isoform 2	5,461E-5
Pastle_hepa_c676	troponin t isoform-3	7,2E-11			IPR001978;
Pastle_hepa_c6766	zinc finger ccch domain-containing protein-10-like isoform-1	0
Pastle_hepa_c680	vesicle-associated membrane protein-2	5,219E-3	P:regulation of insulin secretion; C:clathrin sculpted gammaaminobutyric acid transport vesicle membrane; C:clathrin sculpted monoamine transport vesicle membrane; P:neurotransmitter secretion; P:synaptic transmission; C:synaptosome; C:secretory granule membrane; C:zymogen granule membrane; C:endocytic vesicle membrane; P:vesiclemediated transport; C:transGolgi network; P:cellular membrane fusion…	P:GO:0050796; C:GO:0061202; C:GO:0070083; P:GO:0007269; P:GO:0007268; C:GO:0019717; C:GO:0030667; C:GO:0042589; C:GO:0030666; P:GO:0016192; C:GO:0005802; P:GO:0006944; C:GO:0016021; C:GO:0048471; C:GO:0045202; C:GO:0030136; P:GO:0006892; P:GO:0014047; C:GO:0030054; C:GO:0030672; C:GO:0031410; P:GO:0016079; F:GO:0005516; C:GO:0060203; P:GO:0006112; C:GO:0005887; F:GO:0005515; C:GO:0030141; C:GO:00…
Pastle_hepa_c6803	3-hydroxyacyl- dehydrogenase type-2	4,934E-3	P:metabolic process; F:oxidoreductase activity; F:nucleotide binding	P:GO:0008152; F:GO:0016491; F:GO:0000166	IPR002198; IPR002347; IPR016040; IPR020842; IPR020904; Signal peptide
Pastle_hepa_c681	double-stranded rna-specific editase-1-like	5,241E-3	F:doublestranded RNA binding; C:intracellular	F:GO:0003725; C:GO:0005622	IPR001159; IPR014720;
Pastle_hepa_c6815	peptidyl-prolyl cis-trans isomerase	2,827E-4	F:protein binding; F:zinc ion binding; F:peptidylprolyl cistrans isomerase activity; P:protein folding	F:GO:0005515; F:GO:0008270; F:GO:0003755; P:GO:0006457	IPR001841; IPR002130; IPR013083; IPR017907;
Pastle_hepa_c6840	No BLAST annotation	3,201E-3
Pastle_hepa_c689	No BLAST annotation	0
Pastle_hepa_c6919	No BLAST annotation	3,738E-4
Pastle_hepa_c692	legumain	5,747E-3	P:vitamin D metabolic process; F:cysteinetype endopeptidase activity; C:late endosome; C:apical part of cell; P:response to acid; C:lysosome; P:negative regulation of neuron apoptotic process; P:negative regulation of multicellular organism growth; F:peptidase activity; P:proteolysis; P:steroid metabolic process	P:GO:0042359; F:GO:0004197; C:GO:0005770; C:GO:0045177; P:GO:0001101; C:GO:0005764; P:GO:0043524; P:GO:0040015; F:GO:0008233; P:GO:0006508; P:GO:0008202
Pastle_hepa_c6944	aminoacylase-1-like isoform-1	7,786E-11	P:proteolysis; F:metallopeptidase activity; F:aminoacylase activity; C:cytoplasm; P:cellular amino acid metabolic process	P:GO:0006508; F:GO:0008237; F:GO:0004046; C:GO:0005737; P:GO:0006520	IPR001261; IPR002933; IPR010159; IPR011650;
Pastle_hepa_c6967	enolase-phosphatase e1	4,871E-3	F:phosphoglycolate phosphatase activity; F:magnesium ion binding; P:Lmethionine salvage from methylthioadenosine; F:acireductone synthase activity	F:GO:0008967; F:GO:0000287; P:GO:0019509; F:GO:0043874	IPR006439; IPR023214; IPR023943;
Pastle_hepa_c697	rna-directed dna polymerase from mobile element jockey-like	3,349E-4	F:RNA binding; P:RNAdependent DNA replication; F:RNAdirected DNA polymerase activity	F:GO:0003723; P:GO:0006278; F:GO:0003964	Signal peptide
Pastle_hepa_c6999	No BLAST annotation	2,896E-8
Pastle_hepa_c70	mitochondrial atp synthase subunit alpha	0	F:ATP binding; P:ATP hydrolysis coupled proton transport; P:ATP synthesis coupled proton transport	F:GO:0005524; P:GO:0015991; P:GO:0015986	IPR000194; IPR000793; IPR004100; IPR005294; IPR020003; IPR023366; Signal peptide
Pastle_hepa_c7006	No BLAST annotation	8,18E-3
Pastle_hepa_c7039	eukaryotic translation initiation factor-4b-like	2,727E-3	F:nucleic acid binding; F:nucleotide binding	F:GO:0003676; F:GO:0000166	IPR000504; IPR012677;
Pastle_hepa_c705	4-hydroxybenzoate mitochondrial-like	1,148E-8	F:prenyltransferase activity; C:integral to membrane	F:GO:0004659; C:GO:0016021	IPR000537; Signal peptide, Transmembrane domain
Pastle_hepa_c7061	No BLAST annotation	2,677E-3			Signal peptide, Transmembrane domain
Pastle_hepa_c7076	pterin-4-alpha-carbinolamine dehydratase	0	P:tetrahydrobiopterin biosynthetic process; F:4alphahydroxytetrahydrobiopterin dehydratase activity; F:lyase activity	P:GO:0006729; F:GO:0008124; F:GO:0016829	Signal peptide
Pastle_hepa_c7085	glutamine-oxaloacetic transaminase	2,68E-4	P:cellular amino acid metabolic process; F:transaminase activity; P:biosynthetic process; F:pyridoxal phosphate binding	P:GO:0006520; F:GO:0008483; P:GO:0009058; F:GO:0030170	IPR000796; IPR004838; IPR004839; IPR015421; IPR015424;
Pastle_hepa_c7097	No BLAST annotation	5,141E-3
Pastle_hepa_c71	40s ribosomal protein-s5a-like	4,439E-4	F:structural constituent of ribosome; P:translation; C:small ribosomal subunit; F:RNA binding	F:GO:0003735; P:GO:0006412; C:GO:0015935; F:GO:0003723	IPR000235; IPR005716; IPR020606; IPR023798
Pastle_hepa_c7121	No BLAST annotation	1,766E-4
Pastle_hepa_c7122	ileal sodium bile acid cotransporter	2,095E-4	P:sodium ion transport; F:bile acid:sodium symporter activity; C:membrane	P:GO:0006814; F:GO:0008508; C:GO:0016020	IPR002657; Signal peptide, Transmembrane domain
Pastle_hepa_c7123	No BLAST annotation	1,154E-12
Pastle_hepa_c7148	protein arginine n-methyltransferase 7-like	2,473E-4	F:protein methyltransferase activity; C:cytoplasm; P:protein methylation; F:methyltransferase activity	F:GO:0008276; C:GO:0005737; P:GO:0006479; F:GO:0008168
Pastle_hepa_c7151	innexin inx3-like	1,622E-7	C:gap junction	C:GO:0005921	IPR000990; Transmembrane domain
Pastle_hepa_c718	No BLAST annotation	1,422E-4
Pastle_hepa_c7187	No BLAST annotation	1,835E-14
Pastle_hepa_c7191	dnaj homolog subfamily a member 2-like	1,398E-10	F:unfolded protein binding; F:metal ion binding; F:ATP binding; C:cytoplasm; P:protein folding; P:response to heat; F:heat shock protein binding	F:GO:0051082; F:GO:0046872; F:GO:0005524; C:GO:0005737; P:GO:0006457; P:GO:0009408; F:GO:0031072
Pastle_hepa_c7197	transcription factor ap-1-like	4,603E-3	F:sequencespecific DNA binding transcription factor activity; C:nucleus; F:sequencespecific DNA binding	F:GO:0003700; C:GO:0005634; F:GO:0043565	IPR002112; IPR004827; IPR005643; IPR008917;
Pastle_hepa_c722	dehydrogenase reductase small dehydrogenase/reductase family member-11-like	3,589E-8	P:metabolic process; F:oxidoreductase activity; F:nucleotide binding	P:GO:0008152; F:GO:0016491; F:GO:0000166	IPR002198; IPR002347; IPR016040; IPR020904;
Pastle_hepa_c7234	No BLAST annotation	8,155E-6
Pastle_hepa_c725	protein transporter of the tram translocating chain-associating membrane superfamily	2,343E-13	C:integral to membrane	C:GO:0016021	IPR006634; IPR013599; Transmembrane domain
Pastle_hepa_c7256	DNA/RNA polymerases	1,898E-3			Signal peptide, Transmembrane domain
Pastle_hepa_c726	epidermal retinal dehydrogenase-2	1,803E-12	P:oxidationreduction process; F:binding; F:oxidoreductase activity; P:metabolic process; F:catalytic activity	P:GO:0055114; F:GO:0005488; F:GO:0016491; P:GO:0008152; F:GO:0003824	Signal peptide
Pastle_hepa_c7277	No BLAST annotation	2,984E-6
Pastle_hepa_c7310	No BLAST annotation	4,034E-4
Pastle_hepa_c7316	membrane protein tms1d isoform 1	2,4E-4	C:membrane	C:GO:0016020	IPR005016; Signal peptide, Transmembrane domain
Pastle_hepa_c7360	No BLAST annotation	3,668E-3
Pastle_hepa_c7402	steroid receptor rna activator 1	7,372E-7	P:heart contraction	P:GO:0060047	IPR009917;
Pastle_hepa_c7441	broad-complex protein isoform-4	3,752E-3	F:protein binding	F:GO:0005515	IPR000210; IPR011333; IPR013069; Signal peptide
Pastle_hepa_c7442	No BLAST annotation	2,156E-5
Pastle_hepa_c746	ubiquitin-conjugating enzyme	3,488E-5	F:ATP binding; F:ligase activity; P:posttranslational protein modification; F:nucleotide binding; F:acidamino acid ligase activity	F:GO:0005524; F:GO:0016874; P:GO:0043687; F:GO:0000166; F:GO:0016881
Pastle_hepa_c7464	No BLAST annotation	2,109E-7
Pastle_hepa_c7466	No BLAST annotation	3,097E-3
Pastle_hepa_c7473	No BLAST annotation	2,544E-6
Pastle_hepa_c7480	polyprotein-like	7,372E-3	F:RNA binding; F:RNAdirected DNA polymerase activity; P:RNAdependent DNA replication	F:GO:0003723; F:GO:0003964; P:GO:0006278	IPR000477;
Pastle_hepa_c7486	mitotic checkpoint protein	3,776E-7	F:protein binding	F:GO:0005515	IPR001680; IPR015943; IPR017986; IPR020472;
Pastle_hepa_c7489	No BLAST annotation	2,84E-4
Pastle_hepa_c7490	No BLAST annotation	3,685E-3
Pastle_hepa_c7506	reverse transcriptase ribonuclease h methyltransferase	6,834E-3			Transmembrane domain
Pastle_hepa_c7509	No BLAST annotation	3,163E-3
Pastle_hepa_c7549	No BLAST annotation	2,72E-3
Pastle_hepa_c7550	udp-glucose pyrophosphatase	9,492E-3	F:hydrolase activity; F:metal ion binding; C:nucleosome; F:DNA binding; C:nucleus; P:nucleosome assembly	F:GO:0016787; F:GO:0046872; C:GO:0000786; F:GO:0003677; C:GO:0005634; P:GO:0006334	IPR000086; IPR004385; IPR005818; IPR011991; IPR015797;
Pastle_hepa_c758	RNA-directed DNA polymerase from mobile element jockey-like	1,57E-12	F:RNA binding; F:RNAdirected DNA polymerase activity; P:RNAdependent DNA replication	F:GO:0003723; F:GO:0003964; P:GO:0006278	IPR000477;
Pastle_hepa_c76	trypsin 4	2,362E-7	F:serinetype endopeptidase activity; P:proteolysis	F:GO:0004252; P:GO:0006508	IPR001254; IPR001314; IPR009003; IPR018114; Signal peptide, Transmembrane domain
Pastle_hepa_c7634	No BLAST annotation	7,826E-4
Pastle_hepa_c7638	eukaryotic translation initiation factor-3 subunit-l-like	2,911E-3	P:translational initiation; P:translation; F:binding; C:cytoplasm; F:translation initiation factor activity; C:eukaryotic translation initiation factor 3 complex	P:GO:0006413; P:GO:0006412; F:GO:0005488; C:GO:0005737; F:GO:0003743; C:GO:0005852	IPR019382; Signal peptide
Pastle_hepa_c7660	26s proteasome non-atpase regulatory subunit-3	2,394E-3	F:protein binding; C:proteasome complex; F:enzyme regulator activity; P:regulation of protein catabolic process	F:GO:0005515; C:GO:0000502; F:GO:0030234; P:GO:0042176	IPR000717; IPR011990; IPR011991; IPR013143; IPR013586;
Pastle_hepa_c7664	No BLAST annotation	4,088E-3
Pastle_hepa_c7668	mitochondrial farnesyl diphosphate synthase	2,495E-3	P:isoprenoid biosynthetic process; F:transferase activity	P:GO:0008299; F:GO:0016740
Pastle_hepa_c768	ribosomal protein-rpl30	8,625E-3	F:structural constituent of ribosome; C:ribosome; P:translation	F:GO:0003735; C:GO:0005840; P:GO:0006412	IPR000231; IPR004038; IPR022991;
Pastle_hepa_c7682	26s proteasome regulatory complex subunit-rpn11	1,012E-9	F:protein binding	F:GO:0005515	IPR000555; IPR024969;
Pastle_hepa_c7686	No BLAST annotation	6,514E-3
Pastle_hepa_c7712	mitochondrial enoyl-CoA hydratase	4,597E-7	P:metabolic process; F:catalytic activity	P:GO:0008152; F:GO:0003824
Pastle_hepa_c7718	transmembrane protein 59	2,449E-9	C:integral to membrane; C:membrane; C:Golgi apparatus; C:Golgi membrane	C:GO:0016021; C:GO:0016020; C:GO:0005794; C:GO:0000139	Signal peptide, Transmembrane domain
Pastle_hepa_c772	ribosomal protein-l3	5,472E-5	F:structural constituent of ribosome; C:ribosome; P:translation	F:GO:0003735; C:GO:0005840; P:GO:0006412	IPR000597; IPR009000; IPR019926;
Pastle_hepa_c7728	protein rft1 homolog	2,198E-3	F:lipid transporter activity; P:lipid transport; C:integral to membrane	F:GO:0005319; P:GO:0006869; C:GO:0016021	IPR007594; Transmembrane domain
Pastle_hepa_c7741	28s ribosomal protein-mitochondrial-like	7,916E-4			IPR019349;
Pastle_hepa_c78	ribosomal protein-l12	1,099E-5	F:structural constituent of ribosome; C:ribosome; P:translation	F:GO:0003735; C:GO:0005840; P:GO:0006412	IPR000911; IPR020783; IPR020784; IPR020785;
Pastle_hepa_c7836	No BLAST annotation	1,296E-4
Pastle_hepa_c786	nascent polypeptide-associated complex subunit-alpha-like	1,753E-3			Signal peptide
Pastle_hepa_c787	cathepsin d	5,761E-4	P:proteolysis; F:hydrolase activity; F:aspartictype endopeptidase activity; F:peptidase activity	P:GO:0006508; F:GO:0016787; F:GO:0004190; F:GO:0008233	Transmembrane domain
Pastle_hepa_c7874	dihydrolipoyllysine-residue acetyltransferase component 1 of pyruvate dehydrogenase mitochondrial-like	4,74E-3	; P:metabolic process; F:transferase activity; F:dihydrolipoyllysineresidue (2methylpropanoyl)transferase activity	N:GO:0008415; P:GO:0008152; F:GO:0016740; F:GO:0043754
Pastle_hepa_c7876	b-cell receptor-associated	7,073E-8	F:receptor activity; C:integral to membrane; C:endoplasmic reticulum; P:intracellular protein transport	F:GO:0004872; C:GO:0016021; C:GO:0005783; P:GO:0006886
Pastle_hepa_c7885	No BLAST annotation	2,77E-3
Pastle_hepa_c7886	No BLAST annotation	1,142E-3
Pastle_hepa_c7890	mrna turnover protein 4-like protein	7,202E-3	C:intracellular; P:ribosome biogenesis	C:GO:0005622; P:GO:0042254	IPR001790;
Pastle_hepa_c7914	rna-binding protein luc7-like 2-like	2,863E-8			IPR004882;
Pastle_hepa_c7917	tyrosine recombinase-like	5,276E-4
Pastle_hepa_c7922	No BLAST annotation	3,028E-3
Pastle_hepa_c7941	No BLAST annotation	5,033E-4
Pastle_hepa_c7954	No BLAST annotation	8,204E-4
Pastle_hepa_c796	No BLAST annotation	4,109E-11
Pastle_hepa_c7978	eukaryotic translation initiation factor 3 subunit c-like isoform 1	1,461E-9	P:translational initiation; P:translation; C:cytoplasm; F:translation initiation factor activity; C:eukaryotic translation initiation factor 3 complex	P:GO:0006413; P:GO:0006412; C:GO:0005737; F:GO:0003743; C:GO:0005852	Signal peptide
Pastle_hepa_c798	60s ribosomal protein-l13a	9,614E-6	F:structural constituent of ribosome; P:translation; C:large ribosomal subunit	F:GO:0003735; P:GO:0006412; C:GO:0015934	IPR005755; IPR005822; IPR023564
Pastle_hepa_c7984	No BLAST annotation	1,924E-7
Pastle_hepa_c7997	No BLAST annotation	1,339E-10
Pastle_hepa_c8021	No BLAST annotation	2,455E-3
Pastle_hepa_c8025	atp-binding sub-family member 4 isoform-3	2,427E-4	F:ATP binding; F:ATPase activity; F:nucleotide binding; C:membrane; P:transport; F:ATPase activity, coupled to transmembrane movement of substances; C:integral to membrane; P:ATP catabolic process; F:nucleosidetriphosphatase activity; P:transmembrane transport	F:GO:0005524; F:GO:0016887; F:GO:0000166; C:GO:0016020; P:GO:0006810; F:GO:0042626; C:GO:0016021; P:GO:0006200; F:GO:0017111; P:GO:0055085
Pastle_hepa_c8032	proline dehydrogenase-2	7,343E-3	F:proline dehydrogenase activity; P:glutamate biosynthetic process; P:proline catabolic process; P:oxidationreduction process	F:GO:0004657; P:GO:0006537; P:GO:0006562; P:GO:0055114	IPR002872; IPR015659; Signal peptide
Pastle_hepa_c8064	No BLAST annotation	1,152E-10
Pastle_hepa_c8105	pre-mrna branch site protein p14	4,713E-9	F:nucleic acid binding; F:nucleotide binding	F:GO:0003676; F:GO:0000166	IPR000504; IPR012677;
Pastle_hepa_c8113	nedd8-conjugating enzyme ubc12-like	2,985E-3	F:acidamino acid ligase activity	F:GO:0016881	IPR000608; IPR016135; IPR023313;
Pastle_hepa_c8146	hsp90 co-chaperone cdc37	6,794E-11	F:protein kinase binding	F:GO:0019901	IPR004918; IPR013855; IPR013873; IPR013874;
Pastle_hepa_c8185	No BLAST annotation	8,192E-3
Pastle_hepa_c824	No BLAST annotation	3,186E-4
Pastle_hepa_c8271	mitochondrial ribosomal protein-S34	6,759E-5	C:ribosome; C:mitochondrion	C:GO:0005840; C:GO:0005739
Pastle_hepa_c8280	viral iap-associated	1,34E-4
Pastle_hepa_c83	hemocyanin 2	1,132E-3	P:oxidationreduction process; F:oxygen transporter activity; F:oxidoreductase activity; P:oxygen transport; P:metabolic process; P:transport	P:GO:0055114; F:GO:0005344; F:GO:0016491; P:GO:0015671; P:GO:0008152; P:GO:0006810	IPR000896; IPR008922; IPR013788;
Pastle_hepa_c830	2-phosphoglycerate dehydratase	4,181E-3	C:phosphopyruvate hydratase complex; F:magnesium ion binding; F:phosphopyruvate hydratase activity; P:glycolysis	C:GO:0000015; F:GO:0000287; F:GO:0004634; P:GO:0006096	IPR000941; IPR020809; IPR020810;
Pastle_hepa_c8303	serine threonine-protein kinase pim-3-like	1,085E-5	F:kinase activity; F:ATP binding; F:protein kinase activity; P:phosphorylation; F:transferase activity; F:nucleotide binding; P:protein phosphorylation; F:protein serine/threonine kinase activity	F:GO:0016301; F:GO:0005524; F:GO:0004672; P:GO:0016310; F:GO:0016740; F:GO:0000166; P:GO:0006468; F:GO:0004674
Pastle_hepa_c8317	26s proteasome non-atpase regulatory subunit-7	2,815E-6	C:proteasome complex	C:GO:0000502	Transmembrane domain
Pastle_hepa_c832	homolog of transcription elongation factor-1 isoform-1	5,241E-3			IPR007808;
Pastle_hepa_c8322	deoxyuridine 5 -triphosphate nucleotidohydrolase	8,624E-4	P:dUTP metabolic process; F:dUTP diphosphatase activity	P:GO:0046080; F:GO:0004170	IPR008180; IPR008181; Signal peptide
Pastle_hepa_c8330	arsenical pump-driving atpase	3,185E-5	F:ATP binding; F:ATPase activity; P:detoxification of arseniccontaining substance	F:GO:0005524; F:GO:0016887; P:GO:0071722	IPR016300; IPR025723; Signal peptide
Pastle_hepa_c8352	No BLAST annotation	2,07E-3
Pastle_hepa_c8383	No BLAST annotation	2,502E-3
Pastle_hepa_c8385	No BLAST annotation	3,308E-3
Pastle_hepa_c84	cold shock Y-box protein	1,122E-10	F:DNA binding	F:GO:0003677	IPR002059; IPR012340; IPR016027;
Pastle_hepa_c843	4-trimethylaminobutyraldehyde dehydrogenase-like	2,081E-4	P:oxidationreduction process; F:oxidoreductase activity; P:metabolic process	P:GO:0055114; F:GO:0016491; P:GO:0008152
Pastle_hepa_c8450	phosphoserine aminotransferase	4,865E-4	P:Lserine biosynthetic process; F:pyridoxal phosphate binding; F:OphosphoLserine:2oxoglutarate aminotransferase activity	P:GO:0006564; F:GO:0030170; F:GO:0004648	IPR000192; IPR003248; IPR015421; IPR015422; IPR015424; IPR020578; IPR022278;
Pastle_hepa_c8457	serine proteinase-like 2a	1,054E-4	F:serinetype endopeptidase activity; P:proteolysis	F:GO:0004252; P:GO:0006508	IPR001254; IPR001314; IPR009003; IPR018114; Signal peptide
Pastle_hepa_c8480	26s proteasome non-atpase regulatory subunit-6-like	5,667E-4	F:protein binding	F:GO:0005515	IPR000717; IPR011991; IPR019585;
Pastle_hepa_c850	cytochrome p450 cyp330a1	8,681E-10	F:electron carrier activity; F:heme binding; P:oxidationreduction process	F:GO:0009055; F:GO:0020037; P:GO:0055114	IPR001128;
Pastle_hepa_c851	cytochrome p450 2c8-like isoform-4	3,276E-3	F:electron carrier activity; F:heme binding; P:oxidationreduction process	F:GO:0009055; F:GO:0020037; P:GO:0055114	IPR001128; IPR002401; IPR017972;
Pastle_hepa_c8531	WD repeats and SOF1 domain containing-like	0	F:transferase activity; P:histone acetylation; ; F:histone acetyltransferase activity	F:GO:0016740; P:GO:0016573; N:GO:0008415; F:GO:0004402
Pastle_hepa_c8553	No BLAST annotation	4,011E-3
Pastle_hepa_c8570	No BLAST annotation	5,937E-3
Pastle_hepa_c858	tubulin beta-2 chain	1,6E-11	F:GTP binding; C:microtubule; F:structural molecule activity; P:microtubulebased movement; P:protein polymerization; F:GTPase activity; P:GTP catabolic process	F:GO:0005525; C:GO:0005874; F:GO:0005198; P:GO:0007018; P:GO:0051258; F:GO:0003924; P:GO:0006184	IPR000217; IPR002453; IPR003008; IPR008280; IPR013838; IPR017975; IPR018316; IPR023123
Pastle_hepa_c8581	No BLAST annotation	9,607E-3
Pastle_hepa_c8594	arginine serine-rich-splicing factor	0	F:nucleic acid binding; F:zinc ion binding; F:nucleotide binding	F:GO:0003676; F:GO:0008270; F:GO:0000166	IPR000504; IPR001878; IPR012677;
Pastle_hepa_c86	sorbitol dehydrogenase	0	F:zinc ion binding; F:oxidoreductase activity; P:oxidationreduction process; F:nucleotide binding	F:GO:0008270; F:GO:0016491; P:GO:0055114; F:GO:0000166	IPR002085; IPR002328; IPR011032; IPR013149; IPR013154; IPR016040; IPR020843;
Pastle_hepa_c862	Tubulin alpha-3	4,508E-3	F:GTP binding; C:microtubule; F:structural molecule activity; P:microtubulebased movement; P:protein polymerization; F:GTPase activity; P:GTP catabolic process	F:GO:0005525; C:GO:0005874; F:GO:0005198; P:GO:0007018; P:GO:0051258; F:GO:0003924; P:GO:0006184	IPR000217; IPR002452; IPR003008; IPR008280; IPR017975; IPR018316
Pastle_hepa_c863	Tubulin alpha-3	0	F:GTP binding; C:microtubule; F:structural molecule activity; P:microtubulebased movement; P:protein polymerization; F:GTPase activity; P:GTP catabolic process	F:GO:0005525; C:GO:0005874; F:GO:0005198; P:GO:0007018; P:GO:0051258; F:GO:0003924; P:GO:0006184	IPR000217; IPR002452; IPR003008; IPR008280; IPR017975; IPR018316; IPR023123
Pastle_hepa_c8638	glutamate-rich wd repeat-containing protein-1	5,414E-3	F:protein binding	F:GO:0005515	IPR001680; IPR015943; IPR017986; IPR019775; IPR020472; IPR022052;
Pastle_hepa_c864	No BLAST annotation	7,738E-3
Pastle_hepa_c8645	Crustacean cuticle domain-containing protein	6,081E-5	F:structural constituent of cuticle	F:GO:0042302	IPR012539; Signal peptide
Pastle_hepa_c8658	succinate dehydrogenase subunit flavoprotein	8,478E-3	F:oxidoreductase activity; P:tricarboxylic acid cycle; F:flavin adenine dinucleotide binding; P:electron transport chain	F:GO:0016491; P:GO:0006099; F:GO:0050660; P:GO:0022900	IPR003952; IPR003953; IPR011281; IPR014006; IPR015939; ,
Pastle_hepa_c8666	reverse transcriptase	1,454E-4	F:RNA binding; F:RNAdirected DNA polymerase activity; P:RNAdependent DNA replication	F:GO:0003723; F:GO:0003964; P:GO:0006278	IPR000477;
Pastle_hepa_c872	No BLAST annotation	9,432E-3
Pastle_hepa_c8734	No BLAST annotation	3,627E-3
Pastle_hepa_c8748	nuclear receptor coactivator 5-like	3,646E-3	F:nucleic acid binding; F:ATP binding; P:translation; F:aminoacyltRNA ligase activity; F:nucleotide binding; F:receptor activity	F:GO:0003676; F:GO:0005524; P:GO:0006412; F:GO:0004812; F:GO:0000166; F:GO:0004872	IPR004154;
Pastle_hepa_c875	alpha-endosulfine-like	1,556E-3
Pastle_hepa_c8784	adp-ribosylation factor-like protein 8b-a-like	1,858E-4	F:GTP binding; P:small GTPase mediated signal transduction; C:intracellular; P:intracellular protein transport	F:GO:0005525; P:GO:0007264; C:GO:0005622; P:GO:0006886	IPR003579; IPR005225; IPR006687; IPR006689; IPR024156; Signal peptide
Pastle_hepa_c8795	Lysosomal cystine transporter	1,373E-3			IPR005282; IPR006603; Signal peptide, Transmembrane domain
Pastle_hepa_c8804	No BLAST annotation	1,036E-4
Pastle_hepa_c882	urate oxidase	0	F:urate oxidase activity; P:purine nucleobase metabolic process; P:oxidationreduction process	F:GO:0004846; P:GO:0006144; P:GO:0055114	IPR002042; IPR019842; PD003367 (PRODOM),
Pastle_hepa_c8844	No BLAST annotation	6,565E-7
Pastle_hepa_c887	No BLAST annotation	8,478E-3
Pastle_hepa_c8883	amidohydrolase 2	1,262E-5	F:catalytic activity; P:metabolic process	F:GO:0003824; P:GO:0008152	IPR006992;
Pastle_hepa_c894	farnesoic acid o-methyltransferase	1,595E-6	F:methyltransferase activity; F:transferase activity; P:methylation	F:GO:0008168; F:GO:0016740; P:GO:0032259	IPR006616; IPR022041; IPR024518;
Pastle_hepa_c8945	transmembrane emp24 domain-containing protein-9	5,277E-3	C:integral to membrane; C:membrane; P:transport	C:GO:0016021; C:GO:0016020; P:GO:0006810
Pastle_hepa_c8955	No BLAST annotation	3,736E-3
Pastle_hepa_c8963	fructose 1,6-bisphosphatase	2,379E-6	P:carbohydrate metabolic process; F:phosphoric ester hydrolase activity	P:GO:0005975; F:GO:0042578	IPR000146; IPR020548;
Pastle_hepa_c9015	No BLAST annotation	3,982E-3
Pastle_hepa_c9028	No BLAST annotation	5,175E-3
Pastle_hepa_c903	No BLAST annotation	6,402E-5
Pastle_hepa_c9034	No BLAST annotation	1,783E-6			Transmembrane domain
Pastle_hepa_c9104	transport and golgi organization 9	5,98E-4	C:lysosomal membrane; C:integral to membrane; C:membrane	C:GO:0005765; C:GO:0016021; C:GO:0016020	Signal peptide, Transmembrane domain
Pastle_hepa_c9127	mediator of rna polymerase ii transcription subunit-19-like	4,281E-9	C:mediator complex; P:regulation of transcription from RNA polymerase II promoter	C:GO:0016592; P:GO:0006357
Pastle_hepa_c9143	nedd4 family-interacting protein-1-like	4,698E-3			IPR019325; Transmembrane domain
Pastle_hepa_c9158	No BLAST annotation	6,028E-7
Pastle_hepa_c9162	u1 small nuclear ribonucleoprotein 70	3,608E-8	F:nucleic acid binding; F:nucleotide binding; C:ribonucleoprotein complex	F:GO:0003676; F:GO:0000166; C:GO:0030529
Pastle_hepa_c9166	Vacuolar protein sorting-associate Vta1 N-terminal domain-containing protein	9,514E-4			IPR023175;
Pastle_hepa_c9180	1-acyl-sn-glycerol-3-phosphate acyltransferase	6,33E-3	P:metabolic process	P:GO:0008152	IPR002123; Signal peptide, Transmembrane domain
Pastle_hepa_c9181	No BLAST annotation	9,896E-3	; P:metabolic process	N:GO:0008415; P:GO:0008152	Transmembrane domain
Pastle_hepa_c9233	No BLAST annotation	1,393E-4
Pastle_hepa_c9261	methyltransferase-like protein-23	7,469E-3	F:methyltransferase activity; F:transferase activity; C:integral to membrane; C:membrane; P:methylation	F:GO:0008168; F:GO:0016740; C:GO:0016021; C:GO:0016020; P:GO:0032259	IPR019410;
Pastle_hepa_c928	No BLAST annotation	1,858E-4
Pastle_hepa_c9281	No BLAST annotation	5,083E-7
Pastle_hepa_c9339	No BLAST annotation	8,31E-3
Pastle_hepa_c9384	No BLAST annotation	3,229E-7
Pastle_hepa_c939	rna-directed dna polymerase from mobile element jockey-like	3,067E-6	F:sequencespecific DNA binding; F:sequencespecific DNA binding transcription factor activity; F:transcription regulator activity; F:DNA binding; C:nucleus; F:zinc ion binding; F:RNAdirected DNA polymerase activity; F:RNA binding; P:RNAdependent DNA replication; P:regulation of transcription, DNAdependent; F:metal ion binding; P:transcription, DNAdependent	F:GO:0043565; F:GO:0003700; F:GO:0030528; F:GO:0003677; C:GO:0005634; F:GO:0008270; F:GO:0003964; F:GO:0003723; P:GO:0006278; P:GO:0006355; F:GO:0046872; P:GO:0006351	Signal peptide, Transmembrane domain
Pastle_hepa_c9417	No BLAST annotation	7,521E-4
Pastle_hepa_c9463	No BLAST annotation	2,765E-5
Pastle_hepa_c9475	anti-silencing protein-1-like histone chaperone	6,004E-3	C:nucleus; P:chromatin assembly or disassembly	C:GO:0005634; P:GO:0006333	IPR006818
Pastle_hepa_c949	ribosomal protein s9	3,736E-3	F:structural constituent of ribosome; P:mitotic spindle organization; P:translation; C:cytosolic small ribosomal subunit; P:mitotic spindle elongation; C:ribosome; F:rRNA binding; F:RNA binding; C:small ribosomal subunit; C:intracellular; C:ribonucleoprotein complex	F:GO:0003735; P:GO:0007052; P:GO:0006412; C:GO:0022627; P:GO:0000022; C:GO:0005840; F:GO:0019843; F:GO:0003723; C:GO:0015935; C:GO:0005622; C:GO:0030529
Pastle_hepa_c951	rna-directed dna polymerase from mobile element jockey-like	5,023E-5	F:RNA binding; F:RNAdirected DNA polymerase activity; P:RNAdependent DNA replication	F:GO:0003723; F:GO:0003964; P:GO:0006278	IPR000477;
Pastle_hepa_c9552	receptor targeting protein Lin-7	6,281E-3	F:receptor activity	F:GO:0004872
Pastle_hepa_c9579	No BLAST annotation	4,609E-4
Pastle_hepa_c9586	ribosome biogenesis protein nsa2 homolog	2,175E-6			IPR022309;
Pastle_hepa_c9587	No BLAST annotation	4,313E-4
Pastle_hepa_c960	14-3-3-like protein	0	F:protein domain specific binding	F:GO:0019904	IPR000308; IPR023409; IPR023410;
Pastle_hepa_c9645	No BLAST annotation	1,094E-3
Pastle_hepa_c9667	No BLAST annotation	8,625E-3
Pastle_hepa_c969	ferritin-2	5,94E-9	P:iron ion transport; P:cellular iron ion homeostasis; F:ferric iron binding; F:oxidoreductase activity; P:oxidationreduction process	P:GO:0006826; P:GO:0006879; F:GO:0008199; F:GO:0016491; P:GO:0055114	IPR001519; IPR008331; IPR009040; IPR009078; IPR012347; Signal peptide
Pastle_hepa_c9724	tropomyosin isoform-c	7,372E-7	P:oogenesis; P:regulation of lamellipodium assembly; P:dendrite morphogenesis; F:actin binding; P:heart development; C:sarcomere; P:muscle contraction; C:muscle thin filament tropomyosin; P:pole plasm assembly; P:pole plasm oskar mRNA localization	P:GO:0048477; P:GO:0010591; P:GO:0048813; F:GO:0003779; P:GO:0007507; C:GO:0030017; P:GO:0006936; C:GO:0005862; P:GO:0007315; P:GO:0045451
Pastle_hepa_c9730	No BLAST annotation	4,081E-4
Pastle_hepa_c9740	No BLAST annotation	4,865E-4
Pastle_hepa_c976	rab gdp-dissociation inhibitor	0	F:Rab GDPdissociation inhibitor activity; P:protein transport	F:GO:0005093; P:GO:0015031	IPR000806; IPR018203;
Pastle_hepa_c9797	sialin-like	3,859E-3	C:integral to membrane; P:transmembrane transport	C:GO:0016021; P:GO:0055085	IPR011701; IPR016196; IPR020846; Transmembrane domain
Pastle_hepa_c981	No BLAST annotation	7,728E-6
Pastle_hepa_c9875	No BLAST annotation	1,688E-3
Pastle_hepa_c9894	Methyltransferase FkbM	2,735E-4			IPR006342
Pastle_hepa_c993	dazap2-like protein	1,262E-5			IPR022730; PD093875 (PRODOM), Signal peptide
Pastle_hepa_c9963	No BLAST annotation	1,494E-4
Pastle_hepa_c9966	No BLAST annotation	1,368E-3
Pastle_hepa_c9979	mitochondrial import inner membrane translocase subunit-tim14-like	1,348E-5
